# Supplementary material for: Regulated somatic hypermutation enhances antibody affinity maturation
Source: Nature. 2025 Mar 19;641(8062):495–502. doi: 10.1038/s41586-025-08728-2 (PMC12058521; doi:10.1038/s41586-025-08728-2)
Supplement: Supplementary file 3 — Source Data Figs. 1–4 and Extended Data Figs. 1–10 [file 41586_2025_8728_MOESM3_ESM.xlsx]

## Sheet: Figure 1
a		b					c
	n/a		affinity_change	#_progeny_cells_p=0.5	#_progeny_cells_p=0.2			node_size	p=0.5	p=0.2
			-3	0.3	0.1			1.5	0.9094	0.8858
			-2	2.1	0.9			3.5	0.0707	0.0707
			-1	8.9	8.1			5.5	0.0137	0.0207
			0	15.7	31.4			7.5	0.0045	0.0097
			1	0.5	0.4			9.5	0.0011	0.0045
			2	0.01	0.01			11.5	0.0005	0.0026
								13.5	0.0001	0.0014
								15.5	0	0.0014
								17.5	0	0.0009
								19.5	0	0.0005
								21.5	0	0.0005
								23.5	0	0.0001
								25.5	0	0.0001
								27.5	0	0.0002
								29.5	0	0.0001
								31.5	0	0.0001
								33.5	0	0.0001
								35.5	0	0
								37.5	0	0
								39.5	0	0
								41.5	0	0
								43.5	0	0
								45.5	0	0
								47.5	0	0
								49.5	0	0

## Sheet: Figure 2
a	np-ova																					b		c							d								e
M1	mCherryhi		mCherrylow			M2	mCherryhi		mCherrylow		M3	mCherryhi		mCherrylow		M4	mCherryhi		mCherrylow				n/a		mouse	node_class	overall_percent_nodes		node class	%, over all mice		mouse	node_class	overall_percent_nodes		node class	%, over all mice			node size	IGHV1-72		Unpaired t test with Welch's correction
	clone id	num_seqs	cluster_id	num_seqs			clone id	num_seqs	clone id	num_seqs		clone id	num_seqs	clone id	num_seqs		clone id	num_seqs	clone id	num_seqs					M1	>15	0.83333		>15	3.01683		M1	>15	6.03113		>15	17.9			other	W33L, K59R, Y99G		P value	0.0408
	1	13	1	31			1	12	1	125		1	8	1	36										M1	≤15	51.6667		≤15	46.7908		M1	≤15	44.7471		≤15	38.9			2	31		P value summary	*
	2	10	2	16			2	10	2	17		2	7	2	36		1	6	1	36					M1	1	47.5		1	50.1924		M1	1	11.0895		1+singlet	43.2			5	2		Significantly different (P < 0.05)?	Yes
	3	10	3	10			3	5	3	13		3	6	3	21		2	6	2	25						sum	100					M1	singlet	38.1323						4	2		One- or two-tailed P value?	Two-tailed
	4	7	4	10			4	4	4	8		4	5	4	20		3	5	3	22					M2	>15	2.7027						sum	100						2	12
	5	5	5	8			5	4	5	7		5	5	5	18		4	4	4	21					M2	≤15	48.6486					M2	>15	29.8947						2	8
	6	5	6	7			6	4	6	7		6	5	6	15		5	3	5	19					M2	1	48.6486					M2	≤15	29.6842						2	2
	7	4	7	6			7	4	7	7		7	5	7	12		6	3	6	18						sum	100					M2	1	7.57895						3	3
	8	3	8	6			8	3	8	6		8	4	8	10		7	3	7	15					M3	>15	3.96825					M2	singlet	32.8421						7	3
	9	2	9	6			9	2	9	5		9	3	9	9		8	2	8	11					M3	≤15	48.4127						sum	100						4	4
	10	2	10	6			10	2	10	3		10	3	10	8		9	2	9	9					M3	1	47.6191					M3	>15	19.7802						8	5
	11	2	11	5			single	100	11	3		11	3	11	8		10	2	10	8						sum	100					M3	≤15	33.752						2	125
	12	2	12	5				150	12	3		12	3	12	7		11	2	11	7					M4	>15	5.20833					M3	1	9.41915						2	6
	13	2	13	5					13	3		13	2	13	6		12	2	12	7					M4	≤15	45.8333					M3	singlet	37.0487						4	3
	14	2	14	4					14	3		14	2	14	4		13	2	13	7					M4	1	48.9583						sum	100						2	2
	15	2	15	4					15	3		15	2	15	4		14	2	14	6						sum	100					M4	>15	24.5399						3	7
	16	2	16	4					16	3		16	2	16	4		15	2	15	6					M5	>15	2.08333					M4	≤15	36.4008						2	7
	17	2	17	4					17	3		17	2	17	3		16	2	16	6					M5	≤15	31.25					M4	1	9.61145						25	4
	18	2	18	3					18	3		18	2	18	3		17	2	17	6					M5	1	66.6667					M4	singlet	29.4479						4	2
	19	2	19	3					19	3		19	2	19	3		18	2	18	5						sum	100						sum	100						2	35
	20	2	20	3					20	3		20	2	20	3		19	2	19	4					M6	>15	1.14943					M5	>15	18.239						2	4
	21	2	21	3					21	3		21	2	21	3		single	109	20	4					M6	≤15	55.1724					M5	≤15	37.1069						2	2
	22	2	22	3					22	3		22	2	22	3			163	21	4					M6	1	43.6782					M5	1	20.1258						4	2
	23	2	23	3					23	2		23	2	23	3				22	4						sum	100					M5	singlet	24.5283						2	17
	24	2	24	3					24	2		24	2	24	2				23	4					M7	>15	5.17241						sum	100						2	2
	25	2	25	3					25	2		25	2	25	2				24	3					M7	≤15	46.5517					M6	>15	5.27778						2	2
	single	115	26	3					26	2		26	2	26	2				25	3					M7	1	48.2759					M6	≤15	54.7222						3	2
		206	27	2					27	2		27	2	27	2				26	3						sum	100					M6	1	10.5556						3	7
			28	2					28	2		28	2	28	2				27	2												M6	singlet	29.4444						3	2
			29	2					29	2		29	2	29	2				28	2													sum	100						3	6
			30	2					30	2		30	2	30	2				29	2												M7	>15	21.5551						17	2
			31	2					31	2		31	2	31	2				30	2												M7	≤15	35.7283						7	2
			32	2					32	2		32	2	32	2				31	2												M7	1	8.26772						3	3
			33	2					33	2		33	2	33	2				32	2												M7	singlet	34.4488						2	2
			34	2					single	69		single	156	34	2				single	51													sum	100							20
			35	2						325			255	35	2					326																					2
			36	2										36	2																										11
			37	2										37	2																										3
			38	2										38	2																										21
			39	2										39	2																										18
			40	2										40	2																										2
			41	2										41	2																										4
			42	2										42	2																										19
			43	2										single	105																										5
			44	2											382																										4
			45	2																																					2
			46	2																																					2
			47	2																																					13
			48	2																																					2
			49	2																																					14
			50	2																																					2
			single	96																																					8
				308																																					5
																																									10
																																									42
																																									2
																																									8
																																									6
																																									3
																																									2

## Sheet: Figure 3
a	M1						M2					M3					M4						b		c										d							e
		mCherryhi		mCherrylow				mCherryhi		mCherrylow			mCherryhi		mCherrylow			mCherryhi		mCherrylow				n/a		name	node_class	percent_nodes			% average pooled	RBD-	RBD+			RBD_status	node_class	n_seqs_node_class	relative_seqs		%sequence		clone_id	rbd_status	node size	mouse		clone_id	rbd_status
		clone id	num_seqs	clone id	num_seqs			clone id	num_seqs	clone id	num_seqs		clone id	num_seqs	clone id	num_seqs		clone id	num_seqs	clone id	num_seqs					M1_RBD_neg	>15	2.08333		>15	3.16878	1.62984	8			RBD_neg	>15	273	0.070198	>15	7.0198
		1	48	1	45			1	25	1	91		1	28	1	57		1	123	1	390					M1_RBD_neg	≤15	45.3125		≤15	46.0519	49.2296	36.4045			RBD_neg	≤15	1305	0.335562	≤15	33.5562		clone_id_101	RBD_neg	2	M3		clone_id_120	RBD_pos
		2	32	2	35			2	23	2	84		2	27	2	44		2	54	2	45					M1_RBD_neg	1	52.6042		1	50.7793	49.1406	56.1321			RBD_neg	1	360	0.0925688				clone_id_102	RBD_neg	2	M2		clone_id_140	RBD_pos
		3	30	3	32			3	11	3	42		3	21	3	33		3	16	3	19						sum	100								RBD_neg	singlet	1951	0.501671	1	59.424		clone_id_102	RBD_neg	2	M3		clone_id_149	RBD_pos
		4	17	4	31			4	6	4	40		4	15	4	27		4	15	4	17					M1_RBD_pos	>15	7.46269															clone_id_103	RBD_neg	2	M1		clone_id_153	RBD_pos
		5	13	5	22			5	6	5	39		5	14	5	25		5	14	5	9					M1_RBD_pos	≤15	35.8209								RBD_pos	>15	1115	0.514299	>15	51.4299		clone_id_103	RBD_neg	2	M2		clone_id_18	RBD_pos
		6	12	6	21			6	5	6	35		6	14	6	21		6	14	6	8					M1_RBD_pos	1	56.7164								RBD_pos	≤15	501	0.231089	≤15	23.1089		clone_id_103	RBD_neg	2	M3		clone_id_46	RBD_pos
		7	9	7	18			7	4	7	25		7	9	7	19		7	11	7	8						sum	100								RBD_pos	1	157	0.072417				clone_id_104	RBD_neg	2	M2		clone_id_6	RBD_pos
		8	8	8	16			8	4	8	20		8	8	8	18		8	10	8	8					M2_RBD_neg	>15	2.97619								RBD_pos	singlet	395	0.182196	1	25.4613		clone_id_105	RBD_neg	2	M2		clone_id_61	RBD_pos
		9	8	9	16			9	3	9	14		9	7	9	17		9	8	9	8					M2_RBD_neg	≤15	54.7619															clone_id_106	RBD_neg	2	M1		clone_id_64	RBD_pos
		10	7	10	16			10	3	10	14		10	7	10	15		10	8	10	7					M2_RBD_neg	1	42.2619															clone_id_106	RBD_neg	2	M2		clone_id_64	RBD_pos
		11	7	11	14			11	3	11	11		11	7	11	13		11	5	11	7						sum	100															clone_id_107	RBD_neg	2	M2		clone_id_67	RBD_pos
		12	6	12	14			12	3	12	9		12	7	12	12		12	5	12	7					M2_RBD_pos	>15	9.09091															clone_id_108	RBD_neg	2	M1		clone_id_75	RBD_pos
		13	6	13	14			13	3	13	9		13	6	13	12		13	5	13	7					M2_RBD_pos	≤15	30.9091									% average pooled	RBD-	RBD+				clone_id_108	RBD_neg	2	M3		clone_id_79	RBD_pos
		14	5	14	13			14	3	14	9		14	6	14	11		14	5	14	6					M2_RBD_pos	1	60								>15	24	7	51				clone_id_109	RBD_neg	2	M2		clone_id_91	RBD_pos
		15	5	15	13			15	2	15	8		15	5	15	10		15	4	15	6						sum	100								≤15	29	34	23				clone_id_109	RBD_neg	2	M3		clone_id_92	RBD_pos
		16	5	16	12			16	2	16	8		16	5	16	9		16	4	16	6					M3_RBD_neg	>15	0								1	47	59	25				clone_id_110	RBD_neg	2	M2		clone_id_14	RBD_pos
		17	4	17	11			17	2	17	8		17	5	17	9		17	4	17	5					M3_RBD_neg	≤15	46.4789															clone_id_111	RBD_neg	2	M1		clone_id_14	RBD_pos
		18	4	18	11			18	2	18	7		18	5	18	9		18	4	18	4					M3_RBD_neg	1	53.5211															clone_id_111	RBD_neg	2	M2		clone_id_15	RBD_pos
		19	4	19	11			19	2	19	7		19	5	19	9		19	4	19	4						sum	100															clone_id_111	RBD_neg	2	M3		clone_id_37	RBD_pos
		20	4	20	10			20	2	20	7		20	4	20	8		20	4	20	4					M3_RBD_pos	>15	5.60748															clone_id_112	RBD_neg	2	M3		clone_id_5	RBD_pos
		21	4	21	10			21	2	21	7		21	4	21	8		21	4	21	4					M3_RBD_pos	≤15	42.9907															clone_id_113	RBD_neg	2	M1		clone_id_6	RBD_pos
		22	4	22	10			22	2	22	6		22	4	22	7		22	4	22	3					M3_RBD_pos	1	51.4019															clone_id_113	RBD_neg	2	M3		clone_id_62	RBD_pos
		23	4	23	10			23	2	23	6		23	4	23	7		23	3	23	3						sum	100															clone_id_114	RBD_neg	2	M1		clone_id_63	RBD_pos
		24	4	24	10			24	2	24	6		24	4	24	7		24	3	24	3					M4_RBD_neg	>15	1.45985															clone_id_114	RBD_neg	2	M2		clone_id_64	RBD_pos
		25	3	25	8			25	2	25	6		25	4	25	7		25	3	25	3					M4_RBD_neg	≤15	50.365															clone_id_114	RBD_neg	2	M3		clone_id_9	RBD_pos
		26	3	26	8			26	2	26	6		26	4	26	6		26	3	26	3					M4_RBD_neg	1	48.1752															clone_id_115	RBD_neg	2	M2		clone_id_11	RBD_pos
		27	3	27	8			27	2	27	6		27	4	27	6		27	3	27	3						sum	100															clone_id_115	RBD_neg	2	M3		clone_id_12	RBD_pos
		28	3	28	7			28	2	28	5		28	4	28	6		28	3	28	3					M4_RBD_pos	>15	7.69231															clone_id_116	RBD_neg	2	M2		clone_id_17	RBD_pos
		29	3	29	7			29	2	29	5		29	3	29	6		29	3	29	3					M4_RBD_pos	≤15	35.8974															clone_id_116	RBD_neg	2	M3		clone_id_11	RBD_pos
		30	3	30	7			30	2	30	5		30	3	30	6		30	3	30	3					M4_RBD_pos	1	56.4103															clone_id_117	RBD_neg	2	M1		clone_id_24	RBD_pos
		31	2	31	7			single	352	31	5		31	3	31	5		31	2	31	2						sum	100															clone_id_117	RBD_neg	2	M2		clone_id_27	RBD_pos
		32	2	32	6				486	32	5		32	3	32	5		32	2	32	2																						clone_id_118	RBD_neg	2	M2		clone_id_32	RBD_pos
		33	2	33	6					33	5		33	3	33	5		33	2	33	2																						clone_id_118	RBD_neg	2	M3		clone_id_33	RBD_pos
		34	2	34	6					34	5		34	2	34	5		34	2	34	2																						clone_id_119	RBD_neg	2	M1		clone_id_36	RBD_pos
		35	2	35	6					35	5		35	2	35	5		35	2	35	2																						clone_id_120	RBD_neg	2	M1		clone_id_44	RBD_pos
		36	2	36	6					36	5		36	2	36	5		36	2	36	2																						clone_id_121	RBD_neg	2	M2		clone_id_55	RBD_pos
		37	2	37	6					37	5		37	2	37	5		37	2	37	2																						clone_id_121	RBD_neg	2	M3		clone_id_60	RBD_pos
		38	2	38	6					38	5		38	2	38	5		38	2	38	2																						clone_id_122	RBD_neg	2	M2		clone_id_60	RBD_pos
		39	2	39	5					39	4		39	2	39	4		39	2	39	2																						clone_id_124	RBD_neg	2	M3		clone_id_62	RBD_pos
		40	2	40	5					40	4		40	2	40	4		40	2	40	2																						clone_id_126	RBD_neg	2	M3		clone_id_66	RBD_pos
		41	2	41	5					41	4		41	2	41	4		41	2	41	2																						clone_id_127	RBD_neg	2	M3		clone_id_93	RBD_pos
		42	2	42	5					42	4		42	2	42	4		42	2	42	2																						clone_id_129	RBD_neg	2	M3		clone_id_13	RBD_pos
		43	2	43	5					43	3		43	2	43	4		43	2	43	2																						clone_id_13	RBD_neg	2	M2		clone_id_18	RBD_pos
		44	2	44	4					44	3		44	2	44	4		44	2	44	2																						clone_id_131	RBD_neg	2	M3		clone_id_50	RBD_pos
		45	2	45	4					45	3		45	2	45	4		45	2	45	2																						clone_id_133	RBD_neg	2	M3		clone_id_27	RBD_pos
		46	2	46	4					46	3		46	2	46	4		46	2	46	2																						clone_id_134	RBD_neg	2	M3		clone_id_29	RBD_pos
		47	2	47	4					47	3		47	2	47	4		47	2	47	2																						clone_id_136	RBD_neg	2	M3		clone_id_30	RBD_pos
		48	2	48	4					48	3		48	2	48	4		48	2	48	2																						clone_id_137	RBD_neg	2	M3		clone_id_13	RBD_pos
		49	2	49	4					49	3		49	2	49	4		49	2	single	76																						clone_id_138	RBD_neg	2	M3		clone_id_22	RBD_pos
		50	2	50	4					50	3		50	2	50	4		50	2		718																						clone_id_141	RBD_neg	2	M3		clone_id_3	RBD_pos
		51	2	51	4					51	3		51	2	51	3		51	2																								clone_id_142	RBD_neg	2	M3		clone_id_34	RBD_pos
		52	2	52	3					52	3		52	2	52	3		52	2																								clone_id_143	RBD_neg	2	M3		clone_id_37	RBD_pos
		53	2	53	3					53	3		53	2	53	3		53	2																								clone_id_148	RBD_neg	2	M3		clone_id_45	RBD_pos
		54	2	54	3					54	3		54	2	54	3		single	339																								clone_id_150	RBD_neg	2	M3		clone_id_48	RBD_pos
		55	2	55	3					55	3		55	2	55	3			734																								clone_id_151	RBD_neg	2	M3		clone_id_61	RBD_pos
		56	2	56	3					56	3		56	2	56	3																											clone_id_152	RBD_neg	2	M3		clone_id_10	RBD_pos
		57	2	57	3					57	3		57	2	57	3																											clone_id_156	RBD_neg	2	M3		clone_id_22	RBD_pos
		58	2	58	3					58	2		58	2	58	3																											clone_id_158	RBD_neg	2	M3		clone_id_3	RBD_pos
		single	740	59	3					59	2		59	2	59	3																											clone_id_2	RBD_neg	2	M1		clone_id_38	RBD_pos
			1064	60	3					60	2		60	2	60	3																											clone_id_20	RBD_neg	2	M4		clone_id_2	RBD_pos
				61	3					61	2		61	2	61	3																											clone_id_24	RBD_neg	2	M2		clone_id_5	RBD_pos
				62	3					62	2		62	2	62	3																											clone_id_28	RBD_neg	2	M1		clone_id_3	RBD_pos
				63	3					63	2		63	2	63	3																											clone_id_36	RBD_neg	2	M1		clone_id_14	RBD_pos
				64	3					64	2		single	509	64	3																											clone_id_45	RBD_neg	2	M2		clone_id_14	RBD_pos
				65	2					65	2			821	65	3																											clone_id_47	RBD_neg	2	M2		clone_id_31	RBD_pos
				66	2					66	2				66	3																											clone_id_47	RBD_neg	2	M4		clone_id_35	RBD_pos
				67	2					67	2				67	3																											clone_id_49	RBD_neg	2	M2		clone_id_47	RBD_pos
				68	2					68	2				68	3																											clone_id_51	RBD_neg	2	M4		clone_id_7	RBD_pos
				69	2					69	2				69	3																											clone_id_52	RBD_neg	2	M2		clone_id_9	RBD_pos
				70	2					70	2				70	3																											clone_id_52	RBD_neg	2	M4		clone_id_5	RBD_pos
				71	2					71	2				71	3																											clone_id_53	RBD_neg	2	M2		clone_id_3	RBD_pos
				72	2					72	2				72	2																											clone_id_53	RBD_neg	2	M4		clone_id_10	RBD_pos
				73	2					73	2				73	2																											clone_id_55	RBD_neg	2	M4		clone_id_14	RBD_pos
				74	2					74	2				74	2																											clone_id_57	RBD_neg	2	M1		clone_id_19	RBD_pos
				75	2					75	2				75	2																											clone_id_57	RBD_neg	2	M4		clone_id_31	RBD_pos
				76	2					76	2				76	2																											clone_id_58	RBD_neg	2	M4		clone_id_11	RBD_pos
				77	2					77	2				77	2																											clone_id_59	RBD_neg	2	M4		clone_id_14	RBD_pos
				78	2					78	2				78	2																											clone_id_6	RBD_neg	2	M4		clone_id_6	RBD_pos
				79	2					79	2				79	2																											clone_id_62	RBD_neg	2	M4		clone_id_9	RBD_pos
				80	2					80	2				80	2																											clone_id_64	RBD_neg	2	M2		clone_id_9	RBD_pos
				81	2					81	2				81	2																											clone_id_65	RBD_neg	2	M2		clone_id_6	RBD_pos
				82	2					82	2				82	2																											clone_id_66	RBD_neg	2	M4		clone_id_33	RBD_pos
				83	2					83	2				83	2																											clone_id_68	RBD_neg	2	M1		clone_id_5	RBD_pos
				84	2					84	2				84	2																											clone_id_68	RBD_neg	2	M2		clone_id_9	RBD_pos
				85	2					85	2				85	2																											clone_id_69	RBD_neg	2	M2		clone_id_23	RBD_pos
				86	2					86	2				86	2																											clone_id_69	RBD_neg	2	M4		clone_id_11	RBD_pos
				87	2					87	2				87	2																											clone_id_70	RBD_neg	2	M1		clone_id_2	RBD_pos
				88	2					88	2				88	2																											clone_id_70	RBD_neg	2	M4		clone_id_11	RBD_pos
				89	2					89	2				89	2																											clone_id_71	RBD_neg	2	M1		clone_id_24	RBD_pos
				90	2					90	2				90	2																											clone_id_71	RBD_neg	2	M2		clone_id_26	RBD_pos
				91	2					91	2				91	2																											clone_id_71	RBD_neg	2	M3		clone_id_4	RBD_pos
				92	2					92	2				92	2																											clone_id_72	RBD_neg	2	M2		clone_id_4	RBD_pos
				93	2					93	2				93	2																											clone_id_72	RBD_neg	2	M4		clone_id_15	RBD_pos
				94	2					94	2				94	2																											clone_id_73	RBD_neg	2	M2		clone_id_15	RBD_pos
				95	2					95	2				95	2																											clone_id_73	RBD_neg	2	M4		clone_id_8	RBD_pos
				96	2					96	2				96	2																											clone_id_74	RBD_neg	2	M4		clone_id_8	RBD_pos
				97	2					97	2				97	2																											clone_id_76	RBD_neg	2	M2		clone_id_3	RBD_pos
				98	2					98	2				98	2																											clone_id_76	RBD_neg	2	M4		clone_id_14	RBD_pos
				99	2					99	2				99	2																											clone_id_78	RBD_neg	2	M1		clone_id_2	RBD_pos
				100	2					100	2				100	2																											clone_id_78	RBD_neg	2	M2		clone_id_5	RBD_pos
				single	163					101	2				101	2																											clone_id_78	RBD_neg	2	M4		clone_id_13	RBD_pos
					840					102	2				102	2																											clone_id_79	RBD_neg	2	M2		clone_id_5	RBD_pos
										103	2				103	2																											clone_id_79	RBD_neg	2	M3		clone_id_7	RBD_pos
										104	2				104	2																											clone_id_79	RBD_neg	2	M4		clone_id_10	RBD_pos
										105	2				105	2																											clone_id_80	RBD_neg	2	M2		clone_id_3	RBD_pos
										106	2				106	2																											clone_id_80	RBD_neg	2	M4		clone_id_1	RBD_pos
										107	2				107	2																											clone_id_81	RBD_neg	2	M1		clone_id_4	RBD_pos
										108	2				108	2																											clone_id_81	RBD_neg	2	M4		clone_id_7	RBD_pos
										109	2				109	2																											clone_id_82	RBD_neg	2	M4		clone_id_4	RBD_pos
										110	2				110	2																											clone_id_83	RBD_neg	2	M1		clone_id_3	RBD_pos
										111	2				111	2																											clone_id_83	RBD_neg	2	M4		clone_id_2	RBD_pos
										112	2				112	2																											clone_id_84	RBD_neg	2	M2		clone_id_6	RBD_pos
										113	2				113	2																											clone_id_84	RBD_neg	2	M4		clone_id_2	RBD_pos
										114	2				114	2																											clone_id_85	RBD_neg	2	M1		clone_id_2	RBD_pos
										115	2				115	2																											clone_id_85	RBD_neg	2	M3		clone_id_4	RBD_pos
										116	2				116	2																											clone_id_86	RBD_neg	2	M1		clone_id_2	RBD_pos
										117	2				117	2																											clone_id_86	RBD_neg	2	M4		clone_id_1	RBD_pos
										118	2				118	2																											clone_id_87	RBD_neg	2	M1		clone_id_1	RBD_pos
										119	2				119	2																											clone_id_88	RBD_neg	2	M1		clone_id_1	RBD_pos
										120	2				120	2																											clone_id_88	RBD_neg	2	M2		clone_id_1	RBD_pos
										121	2				121	2																											clone_id_89	RBD_neg	2	M1
										single	198				122	2																											clone_id_89	RBD_neg	2	M3
											972				123	2																											clone_id_90	RBD_neg	2	M1
															124	2																											clone_id_90	RBD_neg	2	M2
															125	2																											clone_id_91	RBD_neg	2	M2
															126	2																											clone_id_93	RBD_neg	2	M1
															single	139																											clone_id_94	RBD_neg	2	M1
																844																											clone_id_94	RBD_neg	2	M2
																																											clone_id_95	RBD_neg	2	M2
																																											clone_id_96	RBD_neg	2	M1
																																											clone_id_96	RBD_neg	2	M3
																																											clone_id_97	RBD_neg	2	M1
																																											clone_id_97	RBD_neg	2	M2
																																											clone_id_98	RBD_neg	2	M1
																																											clone_id_98	RBD_neg	2	M2
																																											clone_id_98	RBD_neg	2	M3
																																											clone_id_13	RBD_neg	2	M1
																																											clone_id_19	RBD_neg	2	M3
																																											clone_id_20	RBD_neg	2	M1
																																											clone_id_20	RBD_neg	2	M4
																																											clone_id_27	RBD_neg	2	M2
																																											clone_id_32	RBD_neg	2	M2
																																											clone_id_33	RBD_neg	2	M1
																																											clone_id_33	RBD_neg	2	M4
																																											clone_id_35	RBD_neg	2	M3
																																											clone_id_37	RBD_neg	2	M4
																																											clone_id_43	RBD_neg	2	M3
																																											clone_id_62	RBD_neg	2	M2
																																											clone_id_76	RBD_neg	2	M3
																																											clone_id_8	RBD_neg	2	M2
																																											clone_id_87	RBD_neg	2	M3
																																											clone_id_13	RBD_neg	2	M4
																																											clone_id_20	RBD_neg	2	M2
																																											clone_id_11	RBD_neg	2	M2
																																											clone_id_11	RBD_neg	2	M3
																																											clone_id_18	RBD_neg	2	M1
																																											clone_id_18	RBD_neg	2	M2
																																											clone_id_5	RBD_neg	2	M2
																																											clone_id_6	RBD_neg	2	M3
																																											clone_id_15	RBD_neg	3	M4
																																											clone_id_16	RBD_neg	3	M1
																																											clone_id_17	RBD_neg	3	M4
																																											clone_id_21	RBD_neg	3	M4
																																											clone_id_27	RBD_neg	3	M2
																																											clone_id_28	RBD_neg	3	M4
																																											clone_id_29	RBD_neg	3	M4
																																											clone_id_32	RBD_neg	3	M4
																																											clone_id_34	RBD_neg	3	M3
																																											clone_id_35	RBD_neg	3	M4
																																											clone_id_37	RBD_neg	3	M2
																																											clone_id_38	RBD_neg	3	M4
																																											clone_id_39	RBD_neg	3	M2
																																											clone_id_39	RBD_neg	3	M4
																																											clone_id_41	RBD_neg	3	M2
																																											clone_id_41	RBD_neg	3	M4
																																											clone_id_42	RBD_neg	3	M3
																																											clone_id_42	RBD_neg	3	M4
																																											clone_id_43	RBD_neg	3	M4
																																											clone_id_46	RBD_neg	3	M2
																																											clone_id_48	RBD_neg	3	M2
																																											clone_id_49	RBD_neg	3	M1
																																											clone_id_50	RBD_neg	3	M1
																																											clone_id_50	RBD_neg	3	M2
																																											clone_id_51	RBD_neg	3	M1
																																											clone_id_52	RBD_neg	3	M1
																																											clone_id_52	RBD_neg	3	M3
																																											clone_id_53	RBD_neg	3	M1
																																											clone_id_55	RBD_neg	3	M2
																																											clone_id_56	RBD_neg	3	M2
																																											clone_id_57	RBD_neg	3	M2
																																											clone_id_58	RBD_neg	3	M2
																																											clone_id_59	RBD_neg	3	M2
																																											clone_id_60	RBD_neg	3	M1
																																											clone_id_61	RBD_neg	3	M2
																																											clone_id_63	RBD_neg	3	M2
																																											clone_id_66	RBD_neg	3	M1
																																											clone_id_67	RBD_neg	3	M3
																																											clone_id_69	RBD_neg	3	M3
																																											clone_id_73	RBD_neg	3	M3
																																											clone_id_75	RBD_neg	3	M3
																																											clone_id_77	RBD_neg	3	M3
																																											clone_id_78	RBD_neg	3	M3
																																											clone_id_80	RBD_neg	3	M3
																																											clone_id_84	RBD_neg	3	M3
																																											clone_id_88	RBD_neg	3	M3
																																											clone_id_90	RBD_neg	3	M3
																																											clone_id_92	RBD_neg	3	M3
																																											clone_id_95	RBD_neg	3	M3
																																											clone_id_12	RBD_neg	3	M4
																																											clone_id_15	RBD_neg	3	M1
																																											clone_id_16	RBD_neg	3	M2
																																											clone_id_17	RBD_neg	3	M4
																																											clone_id_18	RBD_neg	3	M3
																																											clone_id_19	RBD_neg	3	M2
																																											clone_id_25	RBD_neg	3	M1
																																											clone_id_27	RBD_neg	3	M4
																																											clone_id_29	RBD_neg	3	M1
																																											clone_id_40	RBD_neg	3	M2
																																											clone_id_43	RBD_neg	3	M2
																																											clone_id_5	RBD_neg	3	M1
																																											clone_id_53	RBD_neg	3	M3
																																											clone_id_58	RBD_neg	3	M1
																																											clone_id_65	RBD_neg	3	M3
																																											clone_id_14	RBD_neg	3	M4
																																											clone_id_19	RBD_neg	3	M1
																																											clone_id_44	RBD_neg	3	M3
																																											clone_id_5	RBD_neg	3	M4
																																											clone_id_9	RBD_neg	3	M4
																																											clone_id_17	RBD_neg	4	M3
																																											clone_id_20	RBD_neg	4	M2
																																											clone_id_21	RBD_neg	4	M2
																																											clone_id_22	RBD_neg	4	M3
																																											clone_id_22	RBD_neg	4	M4
																																											clone_id_24	RBD_neg	4	M3
																																											clone_id_24	RBD_neg	4	M4
																																											clone_id_25	RBD_neg	4	M4
																																											clone_id_26	RBD_neg	4	M4
																																											clone_id_3	RBD_neg	4	M3
																																											clone_id_30	RBD_neg	4	M1
																																											clone_id_30	RBD_neg	4	M4
																																											clone_id_31	RBD_neg	4	M3
																																											clone_id_31	RBD_neg	4	M4
																																											clone_id_33	RBD_neg	4	M2
																																											clone_id_34	RBD_neg	4	M2
																																											clone_id_35	RBD_neg	4	M2
																																											clone_id_35	RBD_neg	4	M3
																																											clone_id_36	RBD_neg	4	M2
																																											clone_id_38	RBD_neg	4	M2
																																											clone_id_38	RBD_neg	4	M3
																																											clone_id_41	RBD_neg	4	M1
																																											clone_id_41	RBD_neg	4	M3
																																											clone_id_42	RBD_neg	4	M2
																																											clone_id_46	RBD_neg	4	M1
																																											clone_id_46	RBD_neg	4	M3
																																											clone_id_48	RBD_neg	4	M1
																																											clone_id_49	RBD_neg	4	M3
																																											clone_id_51	RBD_neg	4	M3
																																											clone_id_54	RBD_neg	4	M1
																																											clone_id_54	RBD_neg	4	M3
																																											clone_id_55	RBD_neg	4	M1
																																											clone_id_56	RBD_neg	4	M1
																																											clone_id_56	RBD_neg	4	M3
																																											clone_id_58	RBD_neg	4	M3
																																											clone_id_59	RBD_neg	4	M3
																																											clone_id_1	RBD_neg	4	M1
																																											clone_id_15	RBD_neg	4	M4
																																											clone_id_2	RBD_neg	4	M3
																																											clone_id_24	RBD_neg	4	M2
																																											clone_id_26	RBD_neg	4	M1
																																											clone_id_36	RBD_neg	4	M1
																																											clone_id_36	RBD_neg	4	M3
																																											clone_id_40	RBD_neg	4	M1
																																											clone_id_45	RBD_neg	4	M3
																																											clone_id_9	RBD_neg	4	M2
																																											clone_id_19	RBD_neg	4	M4
																																											clone_id_22	RBD_neg	4	M1
																																											clone_id_3	RBD_neg	4	M1
																																											clone_id_16	RBD_neg	5	M2
																																											clone_id_22	RBD_neg	5	M2
																																											clone_id_23	RBD_neg	5	M4
																																											clone_id_26	RBD_neg	5	M1
																																											clone_id_26	RBD_neg	5	M2
																																											clone_id_28	RBD_neg	5	M2
																																											clone_id_28	RBD_neg	5	M3
																																											clone_id_29	RBD_neg	5	M2
																																											clone_id_30	RBD_neg	5	M2
																																											clone_id_39	RBD_neg	5	M1
																																											clone_id_39	RBD_neg	5	M3
																																											clone_id_40	RBD_neg	5	M3
																																											clone_id_42	RBD_neg	5	M1
																																											clone_id_43	RBD_neg	5	M1
																																											clone_id_44	RBD_neg	5	M1
																																											clone_id_47	RBD_neg	5	M1
																																											clone_id_29	RBD_neg	5	M3
																																											clone_id_5	RBD_neg	5	M4
																																											clone_id_6	RBD_neg	5	M2
																																											clone_id_7	RBD_neg	5	M1
																																											clone_id_3	RBD_neg	5	M4
																																											clone_id_4	RBD_neg	5	M3
																																											clone_id_5	RBD_neg	5	M3
																																											clone_id_10	RBD_neg	6	M4
																																											clone_id_17	RBD_neg	6	M2
																																											clone_id_18	RBD_neg	6	M1
																																											clone_id_18	RBD_neg	6	M3
																																											clone_id_18	RBD_neg	6	M4
																																											clone_id_23	RBD_neg	6	M2
																																											clone_id_25	RBD_neg	6	M2
																																											clone_id_37	RBD_neg	6	M1
																																											clone_id_13	RBD_neg	6	M2
																																											clone_id_16	RBD_neg	6	M1
																																											clone_id_28	RBD_neg	6	M1
																																											clone_id_25	RBD_neg	6	M1
																																											clone_id_11	RBD_neg	7	M4
																																											clone_id_12	RBD_neg	7	M4
																																											clone_id_32	RBD_neg	7	M1
																																											clone_id_32	RBD_neg	7	M3
																																											clone_id_9	RBD_neg	7	M4
																																											clone_id_19	RBD_neg	7	M1
																																											clone_id_10	RBD_neg	7	M2
																																											clone_id_9	RBD_neg	7	M3
																																											clone_id_16	RBD_neg	8	M4
																																											clone_id_21	RBD_neg	8	M3
																																											clone_id_25	RBD_neg	8	M3
																																											clone_id_12	RBD_neg	8	M2
																																											clone_id_6	RBD_neg	8	M3
																																											clone_id_2	RBD_neg	9	M4
																																											clone_id_20	RBD_neg	9	M1
																																											clone_id_20	RBD_neg	9	M3
																																											clone_id_21	RBD_neg	9	M1
																																											clone_id_27	RBD_neg	9	M1
																																											clone_id_15	RBD_neg	10	M1
																																											clone_id_23	RBD_neg	10	M1
																																											clone_id_9	RBD_neg	10	M1
																																											clone_id_8	RBD_neg	10	M4
																																											clone_id_9	RBD_neg	10	M1
																																											clone_id_17	RBD_neg	11	M1
																																											clone_id_16	RBD_neg	12	M3
																																											clone_id_12	RBD_neg	12	M1
																																											clone_id_2	RBD_neg	12	M1
																																											clone_id_13	RBD_neg	13	M1
																																											clone_id_7	RBD_neg	13	M4
																																											clone_id_4	RBD_neg	13	M4
																																											clone_id_5	RBD_neg	14	M3
																																											clone_id_11	RBD_neg	15	M1
																																											clone_id_12	RBD_neg	15	M3
																																											clone_id_6	RBD_neg	15	M3
																																											clone_id_1	RBD_neg	15	M2
																																											clone_id_10	RBD_neg	16	M1
																																											clone_id_3	RBD_neg	16	M4
																																											clone_id_3	RBD_neg	17	M1
																																											clone_id_8	RBD_neg	18	M2
																																											clone_id_7	RBD_neg	19	M2
																																											clone_id_3	RBD_neg	20	M2
																																											clone_id_6	RBD_neg	21	M1
																																											clone_id_8	RBD_neg	21	M1
																																											clone_id_1	RBD_neg	27	M4
																																											clone_id_5	RBD_neg	30	M2
																																											clone_id_2	RBD_neg	68	M2
[truncated: 2 more columns]

## Sheet: Figure 4
		a							b						d								f
																															g								J
		node_size	1-CDF_NP_OVA	1-CDF_RBD	1-CDF_average	1-CDF_cnst_pmut	1-CDF_dec_pmut		node_size	1-CDF_dec_pmut_lower	1-CDF_dec_pmut_D8	1-CDF_cnst_pmut=0.2	1-CDF_cnst_pmut=0.5_D8			Sample:	non boost	boosted		Unpaired t test				Sample:	NP-negative	NP-posiitve		Unpaired t test							mCherryhigh	mCherrylow	Naive			isotype	n	total	percent
		0	1	1	1	1	1		0	1	1	1	1			1	90	55.6		P value	<0.0001			1	69.2	57.8		P value	<0.0001					# Mutations	39	88	1			IGHA	1	348	0.287356
		1	1	0.4931	0.7466	0.2848	0.2928		1	1	1	1	1			2	80	60		P value summary	****			2	84.4	59.5		P value summary	****					Total bps	97194	93702	29682			IGHG	329	348	94.5402
		2	0.1901	0.2961	0.2431	0.0906	0.1142		2	0.3273	0.3423	0.4702	0.2026			3	82.1	73.5		Significantly different (P < 0.05)?	Yes			3	76	54.9		Significantly different (P < 0.05)?	Yes					Mut Freq	0.000401259	0.000939148	3.36905e-05			IGHM	18	348	5.17241
		3	0.1158	0.2078	0.1618	0.0456	0.0725		3	0.1422	0.1528	0.2534	0.0436			4	78.9	55.9		One- or two-tailed P value?	Two-tailed			4	80	67.8		One- or two-tailed P value?	Two-tailed					Mut Freq x 10^-4	4.01259	9.39148	0.336905
		4	0.0768	0.1441	0.1105	0.0199	0.0435		4	0.0994	0.1074	0.188	0.0168			5	78	56.3						5	80.1	65.6								unmutated	97155	93614	29681
		5	0.063	0.1118	0.0874	0.0117	0.0324		5	0.0645	0.0677	0.1203	0.0055			6	79.9	63.6						6	71.3	60.5								# of seq total	167	161	51
		6	0.0502	0.0873	0.0687	0.0062	0.0228		6	0.052	0.0554	0.0993	0.0023			7	73.6	55.7						7	76.4	55.9
		7	0.0415	0.0725	0.057	0.003	0.0172		7	0.0414	0.046	0.0756	0.001			8	72.8	61.8						8	68.3	61.3
		8	0.0338	0.0627	0.0483	0.0017	0.0131		8	0.0342	0.0386	0.0612	0.0005											9	75.8	55.9
		9	0.0277	0.0569	0.0423	0.0009	0.0108		9	0.0288	0.0327	0.0498	0.0001
		10	0.0241	0.0471	0.0356	0.0006	0.0086		10	0.0258	0.0283	0.0439	0
		11	0.0195	0.0431	0.0313	0.0002	0.0075		11	0.0233	0.0252	0.0369	0
		12	0.0174	0.0392	0.0283	0.0001	0.006		12	0.0201	0.0227	0.0316	0
		13	0.0159	0.0363	0.0261	0.0001	0.0052		13	0.0179	0.0199	0.0274	0
		14	0.0138	0.0353	0.0246	0	0.0046		14	0.0154	0.0184	0.0243	0
		15	0.0133	0.0304	0.0219	0	0.0035		15	0.0143	0.0171	0.0213	0
		16	0.0123	0.0284	0.0204	0	0.0032		16	0.013	0.0153	0.0182	0
		17	0.0118	0.0275	0.0196	0	0.0028		17	0.012	0.0139	0.0162	0
		18	0.0092	0.0245	0.0169	0	0.0022		18	0.0108	0.013	0.0144	0
		19	0.0082	0.0225	0.0154	0	0.002		19	0.01	0.0128	0.0128	0
		20	0.0072	0.0206	0.0139	0	0.0017		20	0.0091	0.0122	0.0113	0
		21	0.0067	0.0176	0.0122	0	0.0015		21	0.0084	0.0119	0.0096	0
		22	0.0051	0.0176	0.0114	0	0.0011		22	0.0083	0.0109	0.0085	0
		23	0.0051	0.0157	0.0104	0	0.001		23	0.008	0.0098	0.0069	0
		24	0.0051	0.0147	0.0099	0	0.001		24	0.0079	0.0094	0.0062	0
		25	0.0051	0.0137	0.0094	0	0.0009		25	0.0072	0.0087	0.0051	0
		26	0.0046	0.0127	0.0087	0	0.0008		26	0.0068	0.0081	0.0044	0
		27	0.0046	0.0118	0.0082	0	0.0008		27	0.0062	0.0077	0.004	0
		28	0.0046	0.0108	0.0077	0	0.0006		28	0.0056	0.0073	0.0034	0
		29	0.0046	0.0108	0.0077	0	0.0005		29	0.005	0.0067	0.0032	0
		30	0.0041	0.0088	0.0065	0	0.0005		30	0.0049	0.0063	0.0025	0
		31	0.0041	0.0088	0.0065	0	0.0004		31	0.0048	0.006	0.0023	0
		32	0.0031	0.0088	0.0059	0	0.0004		32	0.0046	0.0057	0.0021	0
		33	0.0031	0.0088	0.0059	0	0.0003		33	0.0045	0.0053	0.0017	0
		34	0.0031	0.0088	0.0059	0	0.0002		34	0.0045	0.005	0.0015	0
		35	0.0031	0.0078	0.0055	0	0.0002		35	0.0044	0.0048	0.0015	0
		36	0.0026	0.0078	0.0052	0	0.0002		36	0.0042	0.0047	0.0011	0
		37	0.0015	0.0059	0.0037	0	0.0002		37	0.004	0.0043	0.0011	0
		38	0.0015	0.0059	0.0037	0	0.0001		38	0.0036	0.0042	0.0011	0
		39	0.001	0.0059	0.0035	0	0.0001		39	0.0034	0.0041	0.0011	0
		40	0.001	0.0059	0.0035	0	0.0001		40	0.0033	0.004	0.001	0
		41	0.001	0.0059	0.0035	0	0.0001		41	0.0032	0.0036	0.001	0
		42	0.001	0.0059	0.0035	0	0.0001		42	0.003	0.0033	0.0008	0
		43	0.0005	0.0059	0.0032	0	0.0001		43	0.0026	0.0033	0.0008	0
		44	0.0005	0.0059	0.0032	0	0		44	0.0026	0.003	0.0008	0
		45	0.0005	0.0049	0.0027	0	0		45	0.0025	0.003	0.0008	0
		46	0.0005	0.0049	0.0027	0	0		46	0.0025	0.0027	0.0007	0
		47	0.0005	0.0049	0.0027	0	0		47	0.0024	0.0026	0.0006	0
		48	0.0005	0.0049	0.0027	0	0		48	0.0023	0.0026	0.0006	0
		49	0.0005	0.0049	0.0027	0	0		49	0.0023	0.0025	0.0006	0
		50	0.0005	0.0049	0.0027	0	0		50	0.0022	0.0025	0.0004	0
		51	0.0005	0.0039	0.0022	0	0		51	0.0022	0.0022	0.0003	0
		52	0.0005	0.0039	0.0022	0	0		52	0.0022	0.0021	0.0001	0
		53	0.0005	0.0039	0.0022	0	0		53	0.0019	0.0021	0.0001	0
		54	0.0005	0.0039	0.0022	0	0		54	0.0018	0.0021	0.0001	0
		55	0.0005	0.0039	0.0022	0	0		55	0.0018	0.0021	0.0001	0
		56	0.0005	0.0029	0.0017	0	0		56	0.0017	0.0021	0.0001	0
		57	0.0005	0.0029	0.0017	0	0		57	0.0016	0.002	0.0001	0
		58	0.0005	0.0029	0.0017	0	0		58	0.0016	0.0019	0.0001	0
		59	0.0005	0.0029	0.0017	0	0		59	0.0016	0.0019	0.0001	0
		60	0.0005	0.0029	0.0017	0	0		60	0.0016	0.0019	0.0001	0
		61	0.0005	0.0029	0.0017	0	0		61	0.0016	0.0019	0.0001	0
		62	0.0005	0.0029	0.0017	0	0		62	0.0014	0.0019	0.0001	0
		63	0.0005	0.0029	0.0017	0	0		63	0.0014	0.0016	0.0001	0
		64	0.0005	0.0029	0.0017	0	0		64	0.0013	0.0016	0.0001	0
		65	0.0005	0.0029	0.0017	0	0		65	0.0011	0.0016	0.0001	0
		66	0.0005	0.0029	0.0017	0	0		66	0.001	0.0015	0.0001	0
		67	0.0005	0.0029	0.0017	0	0		67	0.0009	0.0013	0.0001	0
		68	0.0005	0.002	0.0012	0	0		68	0.0009	0.0013	0.0001	0
		69	0.0005	0.002	0.0012	0	0		69	0.0009	0.0013	0	0
		70	0.0005	0.002	0.0012	0	0		70	0.0009	0.0013	0	0
		71	0.0005	0.001	0.0007	0	0		71	0.0009	0.0013	0	0
		72	0.0005	0.001	0.0007	0	0		72	0.0009	0.0012	0	0
		73	0.0005	0.001	0.0007	0	0		73	0.0009	0.0012	0	0
		74	0.0005	0.001	0.0007	0	0		74	0.0009	0.0012	0	0
		75	0.0005	0.001	0.0007	0	0		75	0.0009	0.0012	0	0
		76	0.0005	0.001	0.0007	0	0		76	0.0008	0.0012	0	0
		77	0.0005	0.001	0.0007	0	0		77	0.0007	0.0012	0	0
		78	0.0005	0.001	0.0007	0	0		78	0.0007	0.0011	0	0
		79	0.0005	0.001	0.0007	0	0		79	0.0006	0.0011	0	0
		80	0.0005	0.001	0.0007	0	0		80	0.0005	0.0008	0	0
		81	0.0005	0.001	0.0007	0	0		81	0.0005	0.0008	0	0
		82	0.0005	0.001	0.0007	0	0		82	0.0005	0.0008	0	0
		83	0.0005	0.001	0.0007	0	0		83	0.0005	0.0008	0	0
		84	0.0005	0.001	0.0007	0	0		84	0.0005	0.0008	0	0
		85	0.0005	0.001	0.0007	0	0		85	0.0005	0.0008	0	0
		86	0.0005	0.001	0.0007	0	0		86	0.0005	0.0008	0	0
		87	0.0005	0.001	0.0007	0	0		87	0.0002	0.0007	0	0
		88	0.0005	0.001	0.0007	0	0		88	0.0002	0.0006	0	0
		89	0.0005	0.001	0.0007	0	0		89	0.0002	0.0006	0	0
		90	0.0005	0.001	0.0007	0	0		90	0.0002	0.0006	0	0
		91	0.0005	0.001	0.0007	0	0		91	0.0002	0.0006	0	0
		92	0.0005	0.001	0.0007	0	0		92	0.0002	0.0006	0	0
		93	0.0005	0.001	0.0007	0	0		93	0.0002	0.0006	0	0
		94	0.0005	0.001	0.0007	0	0		94	0.0002	0.0006	0	0
		95	0.0005	0.001	0.0007	0	0		95	0.0002	0.0006	0	0
		96	0.0005	0.001	0.0007	0	0		96	0.0002	0.0006	0	0
		97	0.0005	0.001	0.0007	0	0		97	0.0002	0.0006	0	0
		98	0.0005	0.001	0.0007	0	0		98	0.0002	0.0006	0	0
		99	0.0005	0.001	0.0007	0	0		99	0.0002	0.0006	0	0
		100	0.0005	0.001	0.0007	0	0		100	0.0002	0.0005	0	0
		101	0.0005	0.001	0.0007	0	0		101	0.0002	0.0005	0	0
		102	0.0005	0.001	0.0007	0	0		102	0.0002	0.0005	0	0
		103	0.0005	0.001	0.0007	0	0		103	0.0002	0.0005	0	0
		104	0.0005	0.001	0.0007	0	0		104	0.0002	0.0005	0	0
		105	0.0005	0.001	0.0007	0	0		105	0.0002	0.0005	0	0
		106	0.0005	0.001	0.0007	0	0		106	0.0002	0.0005	0	0
		107	0.0005	0.001	0.0007	0	0		107	0.0002	0.0005	0	0
		108	0.0005	0.001	0.0007	0	0		108	0.0002	0.0005	0	0
		109	0.0005	0.001	0.0007	0	0		109	0.0002	0.0005	0	0
		110	0.0005	0.001	0.0007	0	0		110	0.0002	0.0005	0	0
		111	0.0005	0.001	0.0007	0	0		111	0.0002	0.0005	0	0
		112	0.0005	0.001	0.0007	0	0		112	0.0002	0.0005	0	0
		113	0.0005	0.001	0.0007	0	0		113	0.0002	0.0004	0	0
		114	0.0005	0.001	0.0007	0	0		114	0.0002	0.0004	0	0
		115	0.0005	0.001	0.0007	0	0		115	0.0002	0.0004	0	0
		116	0.0005	0.001	0.0007	0	0		116	0.0002	0.0004	0	0
		117	0.0005	0.001	0.0007	0	0		117	0.0002	0.0004	0	0
		118	0.0005	0.001	0.0007	0	0		118	0.0002	0.0004	0	0
		119	0.0005	0.001	0.0007	0	0		119	0.0002	0.0004	0	0
		120	0.0005	0.001	0.0007	0	0		120	0.0002	0.0002	0	0
		121	0.0005	0.001	0.0007	0	0		121	0.0002	0.0002	0	0
		122	0.0005	0.001	0.0007	0	0		122	0.0002	0.0002	0	0
		123	0.0005	0.001	0.0007	0	0		123	0.0002	0.0002	0	0
		124	0.0005	0.001	0.0007	0	0		124	0.0002	0.0002	0	0
		125	0.0005	0.001	0.0007	0	0		125	0.0002	0.0002	0	0
		126	0	0.001	0.0005	0	0		126	0.0002	0.0002	0	0
		127	0	0.001	0.0005	0	0		127	0.0002	0.0002	0	0
		128	0	0.001	0.0005	0	0		128	0.0002	0.0002	0	0
		129	0	0.001	0.0005	0	0		129	0.0002	0.0002	0	0
		130	0	0.001	0.0005	0	0		130	0.0002	0.0002	0	0
		131	0	0.001	0.0005	0	0		131	0.0002	0.0002	0	0
		132	0	0.001	0.0005	0	0		132	0.0002	0.0002	0	0
		133	0	0.001	0.0005	0	0		133	0.0002	0.0001	0	0
		134	0	0.001	0.0005	0	0		134	0.0002	0.0001	0	0
		135	0	0.001	0.0005	0	0		135	0.0002	0.0001	0	0
		136	0	0.001	0.0005	0	0		136	0.0002	0.0001	0	0
		137	0	0.001	0.0005	0	0		137	0.0002	0.0001	0	0
		138	0	0.001	0.0005	0	0		138	0.0002	0.0001	0	0
		139	0	0.001	0.0005	0	0		139	0.0002	0.0001	0	0
		140	0	0.001	0.0005	0	0		140	0.0002	0.0001	0	0
		141	0	0.001	0.0005	0	0		141	0.0002	0.0001	0	0
		142	0	0.001	0.0005	0	0		142	0.0002	0.0001	0	0
		143	0	0.001	0.0005	0	0		143	0.0002	0.0001	0	0
		144	0	0.001	0.0005	0	0		144	0.0002	0.0001	0	0
		145	0	0.001	0.0005	0	0		145	0.0002	0.0001	0	0
		146	0	0.001	0.0005	0	0		146	0.0002	0.0001	0	0
		147	0	0.001	0.0005	0	0		147	0.0002	0.0001	0	0
		148	0	0.001	0.0005	0	0		148	0.0002	0.0001	0	0
		149	0	0.001	0.0005	0	0		149	0.0002	0.0001	0	0
		150	0	0.001	0.0005	0	0		150	0.0002	0.0001	0	0
		151	0	0.001	0.0005	0	0		151	0.0002	0.0001	0	0
		152	0	0.001	0.0005	0	0		152	0.0002	0.0001	0	0
		153	0	0.001	0.0005	0	0		153	0.0002	0	0	0
		154	0	0.001	0.0005	0	0		154	0.0002	0	0	0
		155	0	0.001	0.0005	0	0		155	0.0002	0	0	0
		156	0	0.001	0.0005	0	0		156	0.0002	0	0	0
		157	0	0.001	0.0005	0	0		157	0.0001	0	0	0
		158	0	0.001	0.0005	0	0		158	0.0001	0	0	0
		159	0	0.001	0.0005	0	0		159	0.0001	0	0	0
		160	0	0.001	0.0005	0	0		160	0.0001	0	0	0
		161	0	0.001	0.0005	0	0		161	0.0001	0	0	0
		162	0	0.001	0.0005	0	0		162	0.0001	0	0	0
		163	0	0.001	0.0005	0	0		163	0.0001	0	0	0
		164	0	0.001	0.0005	0	0		164	0.0001	0	0	0
		165	0	0.001	0.0005	0	0		165	0.0001	0	0	0
		166	0	0.001	0.0005	0	0		166	0.0001	0	0	0
		167	0	0.001	0.0005	0	0		167	0.0001	0	0	0
		168	0	0.001	0.0005	0	0		168	0.0001	0	0	0
		169	0	0.001	0.0005	0	0		169	0.0001	0	0	0
		170	0	0.001	0.0005	0	0		170	0.0001	0	0	0
		171	0	0.001	0.0005	0	0		171	0.0001	0	0	0
		172	0	0.001	0.0005	0	0		172	0.0001	0	0	0
		173	0	0.001	0.0005	0	0		173	0.0001	0	0	0
		174	0	0.001	0.0005	0	0		174	0.0001	0	0	0
		175	0	0.001	0.0005	0	0		175	0.0001	0	0	0
		176	0	0.001	0.0005	0	0		176	0.0001	0	0	0
		177	0	0.001	0.0005	0	0		177	0.0001	0	0	0
		178	0	0.001	0.0005	0	0		178	0.0001	0	0	0
		179	0	0.001	0.0005	0	0		179	0.0001	0	0	0
		180	0	0.001	0.0005	0	0		180	0.0001	0	0	0
		181	0	0.001	0.0005	0	0		181	0.0001	0	0	0
		182	0	0.001	0.0005	0	0		182	0.0001	0	0	0
		183	0	0.001	0.0005	0	0		183	0.0001	0	0	0
		184	0	0.001	0.0005	0	0		184	0.0001	0	0	0
		185	0	0.001	0.0005	0	0		185	0.0001	0	0	0
		186	0	0.001	0.0005	0	0		186	0.0001	0	0	0
		187	0	0.001	0.0005	0	0		187	0.0001	0	0	0
		188	0	0.001	0.0005	0	0		188	0.0001	0	0	0
		189	0	0.001	0.0005	0	0		189	0.0001	0	0	0
		190	0	0.001	0.0005	0	0		190	0.0001	0	0	0
		191	0	0.001	0.0005	0	0		191	0.0001	0	0	0
		192	0	0.001	0.0005	0	0		192	0.0001	0	0	0
		193	0	0.001	0.0005	0	0		193	0.0001	0	0	0
		194	0	0.001	0.0005	0	0		194	0.0001	0	0	0
		195	0	0.001	0.0005	0	0		195	0.0001	0	0	0
		196	0	0.001	0.0005	0	0		196	0.0001	0	0	0
		197	0	0.001	0.0005	0	0		197	0.0001	0	0	0
		198	0	0.001	0.0005	0	0		198	0.0001	0	0	0
		199	0	0.001	0.0005	0	0		199	0.0001	0	0	0
		200	0	0.001	0.0005	0	0		200	0.0001	0	0	0

## Sheet: Extended Data Figure 1
a	b	c
n/a	n/a	n/a

## Sheet: Extended Data Figure 2
a	b	c								d	e									f
n/a	n/a				Clonality score			P value	<0.0001	n/a			% NP-binding			P value	0.0002			n/a
				Mouse	mCherrylow	mCherryhi		P value summary	****			Mouse	mCherrylow	mCherryhi		P value summary	***
				1	0.787692	0.333333		Significantly different (P < 0.05)?	Yes			1	40.2	40		Significantly different (P < 0.05)?	Yes
				2	0.725131	0.331288		One- or two-tailed P value?	Two-tailed			2	60.1	34.2		One- or two-tailed P value?	Two-tailed
				3	0.843558	0.588235		t, df	t=10.29, df=6			3	44.5	28.7		t, df	t=5.273, df=12
				4	0.798995	0.534161		Number of pairs	7			4	50.9	34.8
				5	0.798969	0.394009						5	55.6	28.8
				6	0.688312	0.441748						6	62.5	16.7
				7	0.813187	0.388235						7	51.4	30.8

## Sheet: Extended Data Figure 3
a	b	c
n/a	n/a	n/a

## Sheet: Extended Data Figure 4
a	b	time/s	C135	3BNC60		c	time/s	seq 4	seq1	seq3	seq2		d	Fabs	RBD-	RBD +
		0	-1.69e-06	0.0003			0	0.0001	-0.000232	0.0002	0.0001			5	10000
		10	0.3829	-0.00652			10	-0.0106	0.2355	0.2305	0.28			6	10000
		20	0.7496	-0.00733			20	-0.0156	0.4761	0.4155	0.5139			7	10000
		30	1.0789	-0.0062			30	-0.0203	0.7051	0.5545	0.6884			8	10000
		40	1.3707	-0.00753			40	-0.0225	0.9154	0.6564	0.8164			9	10000
		50	1.6212	-0.00633			50	-0.0234	1.1087	0.7302	0.9142			10	68.25
		60	1.8396	-0.00636			60	-0.0262	1.284	0.7884	0.9841			11		46.45
		70	2.0248	-0.00626			70	-0.0279	1.4425	0.8314	1.0384			12		539.25
		80	2.1825	-0.00516			80	-0.027	1.5831	0.8648	1.0819			13		355.5
		90	2.3182	-0.00482			90	-0.0278	1.7082	0.8906	1.1138			14		10000
		100	2.4355	-0.00474			100	-0.0288	1.8195	0.9089	1.1392			16	10000
		110	2.5398	-0.00438			110	-0.028	1.9176	0.9265	1.1586			17	10000
		120	2.6304	-0.00366			120	-0.0296	2.0039	0.9387	1.1766			18	10000
		130	2.709	-0.00176			130	-0.0291	2.0792	0.9503	1.1906			19		26.9
		140	2.7786	-0.0012			140	-0.0279	2.1488	0.9587	1.2025			20		327
		150	2.8415	-0.000492			150	-0.0259	2.2083	0.9653	1.2122			21		1463
		160	2.8979	-0.00253			160	-0.0272	2.2623	0.9717	1.2202			22	10000
		170	2.9511	-0.00173			170	-0.0253	2.311	0.9772	1.2297			23		17.35
		180	2.9981	-0.00131			180	-0.0271	2.3541	0.9817	1.2367			24		72.5825
		190	3.041	0.0011			190	-0.0262	2.3938	0.9871	1.2414			25	10000
		200	3.0785	0.0017			200	-0.0261	2.4278	0.9873	1.2456			26		15.1
		210	3.1148	0.0004			210	-0.0252	2.4598	0.9917	1.2528			27		43.9
		220	3.1488	-0.000287			220	-0.0239	2.4885	0.9953	1.2568			28		16.75
		230	3.1795	0.0013			230	-0.0242	2.5158	0.9978	1.2608			28		16.75
		240	3.2094	0.0022			240	-0.0235	2.539	1.0018	1.262			30	10000
		250	3.2361	0.0014			250	-0.0256	2.5602	1.0023	1.2648			31		451
		260	3.2612	0.0023			260	-0.0238	2.5808	1.0042	1.2692			32	10000
		270	3.2837	0.0026			270	-0.0227	2.6007	1.0052	1.2711			33	10000
		280	3.3062	0.0011			280	-0.0225	2.6162	1.0074	1.2729			34		5.075
		290	3.3278	0.0023			290	-0.0215	2.6332	1.0076	1.2751			35		10000
		300	3.3439	0.0015			300	-0.0214	2.645	1.0102	1.2792			36	50.6
		310	3.3072	0.0013			310	-0.0113	2.5737	0.8471	1.0977			37	10000
		320	3.2699	0.0021			320	-0.00738	2.4998	0.7248	0.9636			38		109.075
		330	3.2311	0.0009			330	-0.00305	2.4277	0.635	0.8633			39		51.45
		340	3.1945	0.0016			340	-4.1e-05	2.3617	0.5657	0.7901
		350	3.1569	0.0019			350	0.0018	2.2988	0.5084	0.7312
		360	3.1231	0.0029			360	0.0016	2.2421	0.4636	0.6824
		370	3.0893	0.0028			370	0.0039	2.1852	0.4235	0.6417
		380	3.057	0.0027			380	0.0045	2.1356	0.3909	0.6095
		390	3.0266	0.0027			390	0.0041	2.0845	0.3638	0.5806
		400	2.9953	0.0023			400	0.0031	2.04	0.3356	0.5539
		410	2.9641	0.0018			410	0.0034	1.9959	0.3151	0.5307
		420	2.9367	0.0044			420	0.0045	1.9557	0.2958	0.5103
		430	2.9076	0.0038			430	0.0044	1.9143	0.2772	0.4917
		440	2.8788	0.0055			440	0.0037	1.8771	0.2595	0.4739
		450	2.8537	0.0056			450	0.0053	1.8423	0.2461	0.4593
		460	2.8268	0.0057			460	0.0057	1.8082	0.2302	0.4434
		470	2.7991	0.0055			470	0.0044	1.7752	0.2175	0.43
		480	2.7748	0.0062			480	0.0056	1.7429	0.2065	0.4176
		490	2.7495	0.006			490	0.0046	1.7131	0.1969	0.4056
		500	2.7269	0.0054			500	0.005	1.6844	0.1863	0.394
		510	2.7051	0.0077			510	0.0056	1.6559	0.1764	0.382
		520	2.6811	0.0077			520	0.0056	1.6267	0.1689	0.3714
		530	2.6591	0.0073			530	0.0042	1.603	0.1611	0.3596
		540	2.6378	0.0086			540	0.0044	1.5786	0.1542	0.3526
		550	2.6176	0.0071			550	0.0047	1.5525	0.1469	0.3428
		560	2.5954	0.008			560	0.0029	1.5313	0.1421	0.3356
		570	2.5736	0.008			570	0.0032	1.5075	0.1347	0.3262
		580	2.5539	0.0085			580	0.0052	1.4864	0.1291	0.319
		590	2.5331	0.0092			590	0.004	1.4667	0.1273	0.3129
		600	2.5122	0.0099			600	0.005	1.4459	0.1228	0.3041
		610	2.495	0.0107			610	0.0047	1.425	0.1173	0.297
		620	2.4747	0.011			620	0.0033	1.4069	0.1123	0.2914
		630	2.4573	0.0108			630	0.0046	1.3891	0.1088	0.2837
		640	2.44	0.0112			640	0.0035	1.3721	0.1053	0.2764
		650	2.4221	0.0107			650	0.0036	1.3544	0.1024	0.272
		660	2.4038	0.011			660	0.0051	1.3366	0.0987	0.2661
		670	2.3859	0.0115			670	0.0041	1.3219	0.0958	0.2613
		680	2.3695	0.0108			680	0.0053	1.3061	0.0931	0.256
		690	2.3523	0.0104			690	0.0054	1.29	0.0924	0.2488
		700	2.3361	0.0119			700	0.0056	1.2751	0.0876	0.2441
		710	2.3197	0.0099			710	0.0035	1.2611	0.0869	0.2398
		720	2.305	0.0124			720	0.0055	1.2467	0.0861	0.236
		730	2.2891	0.0133			730	0.005	1.2323	0.0816	0.2307
		740	2.2741	0.0135			740	0.0054	1.2189	0.0811	0.2273
		750	2.2583	0.0132			750	0.0058	1.206	0.0781	0.2236
		760	2.2439	0.0124			760	0.0054	1.1932	0.0767	0.2182
		770	2.231	0.0123			770	0.0045	1.1818	0.0763	0.2161
		780	2.2173	0.0124			780	0.0041	1.1684	0.074	0.2123
		790	2.2036	0.0125			790	0.0031	1.1573	0.0732	0.2087
		800	2.1899	0.0121			800	0.0031	1.1462	0.0725	0.2053
		810	2.1757	0.0144			810	0.0047	1.1361	0.0721	0.2014
		820	2.1609	0.0133			820	0.005	1.1248	0.071	0.198
		830	2.1473	0.0137			830	0.0053	1.1159	0.07	0.1963
		840	2.1354	0.0128			840	0.0054	1.1049	0.0695	0.1928
		850	2.1221	0.0136			850	0.0056	1.0939	0.0684	0.1884
		860	2.1076	0.0144			860	0.006	1.0836	0.0671	0.186
		870	2.0979	0.0135			870	0.0049	1.0739	0.0659	0.1825
		880	2.0844	0.0135			880	0.0056	1.0662	0.0641	0.1809
		890	2.0733	0.0153			890	0.0055	1.0553	0.0636	0.1782

## Sheet: Extended Data Figure 5
a	b
n/a	M7	mCherryhi		mCherrylow			M8	mCherryhi		mCherrylow		M9	mCherryhi		mCherrylow		M10	mCherryhi		mCherrylow
		clone id	num_seqs	cluster_id	num_seqs			clone id	num_seqs	clone id	num_seqs		clone id	num_seqs	clone id	num_seqs		clone id	num_seqs	clone id	num_seqs
		1	4	1	10			1	4	1	10		1	14	1	72		1	4	1	16
		2	4	2	8			2	4	2	9		2	10	2	43		2	3	2	8
		3	4	3	8			3	3	3	7		3	7	3	22		3	3	3	8
		4	3	4	6			4	3	4	7		4	4	4	20		4	3	4	7
		5	3	5	6			5	3	5	6		5	3	5	20		5	3	5	7
		6	2	6	5			6	3	6	6		6	3	6	19		6	2	6	7
		7	2	7	4			7	2	7	5		7	3	7	13		7	2	7	7
		8	2	8	3			8	2	8	5		8	2	8	13		8	2	8	6
		9	2	9	3			9	2	9	5		9	2	9	11		9	2	9	5
		10	2	10	3			10	2	10	4		10	2	10	11		10	2	10	5
		11	2	11	2			11	2	11	4		11	2	11	8		11	2	11	4
		12	2	12	2			12	2	12	4		12	2	12	8		12	2	12	3
		13	2	13	2			single	71	13	4		13	2	13	7		13	2	13	2
		14	2	14	2				103	14	4		14	2	14	7		single	68	14	2
		15	2	15	2					15	3		15	2	15	6			100	15	2
		16	2	16	2					16	3		16	2	16	5				16	2
		17	2	17	2					17	3		single	125	17	5				17	2
		18	2	18	2					18	2			187	18	4				18	2
		19	2	19	2					19	2				19	4				19	2
		single	155	20	2					20	2				20	4				20	2
			201	single	32					21	2				21	4				21	2
					108					22	2				22	4				22	2
										23	2				23	4				23	2
										24	2				24	3				24	2
										25	2				25	3				25	2
										26	2				26	3				single	41
										27	2				27	3					150
										28	2				28	3
										29	2				29	3
										single	42				30	3
											155				31	3
															32	3
															33	3
															34	3
															35	3
															36	2
															37	2
															38	2
															39	2
															40	2
															41	2
															42	2
															43	2
															44	2
															45	2
															46	2
															47	2
															48	2
															49	2
															50	2
															51	2
															52	2
															53	2
															54	2
															55	2
															56	2
															single	59
																451

## Sheet: Extended data 6
a	b	c	d	e							f
n/a	n/a	n/a	n/a		mouse	node_class	n nodes	overall_percent_nodes (clones)			mouse	node_class	overall_percent_sequences (all cells)															g
					M5 RBD-	>15	12	4.5977			M5 RBD-	>15	24.2857
					M5 RBD-	≤15	126	48.2759			M5 RBD-	≤15	37.2789																mouse	clone_id	n_seqs	V1	x-node size	node_size	rbd
					M5 RBD-	1	123	47.1264			M5 RBD-	1 (+singlet)	38.4354																M5_C4_ctrl_6	clone_id_117	3	seq1	2	<10	rbd_neg
						sum	261	100				sum	100																M5_C4_ctrl_6	clone_id_120	3	seq1	2	<10	rbd_neg
																													M5_C4_ctrl_6	clone_id_126	2	seq1	2	<10	rbd_neg
					M5 RBD+	>15	10	20			M5 RBD+	>15	82.7327																M5_C4_ctrl_6	clone_id_128	2	seq1	2	<10	rbd_neg
					M5 RBD+	≤15	17	34			M5 RBD+	≤15	12.6126																M5_C4_ctrl_6	clone_id_129	2	seq1	2	<10	rbd_neg
					M5 RBD+	1	23	46			M5 RBD+	1 (+singlet)	4.65465																M5_C4_ctrl_6	clone_id_130	2	seq1	2	<10	rbd_neg
						sum	50	100				sum	100																M5_C4_ctrl_6	clone_id_133	2	seq1	2	<10	rbd_neg
																													M5_C4_ctrl_6	clone_id_134	2	seq1	2	<10	rbd_neg
					M6 RBD-	>15	14	3.40633			M6 RBD-	>15	18.3141																M5_C4_ctrl_6	clone_id_136	2	seq1	2	<10	rbd_neg
					M6 RBD-	≤15	155	37.7129			M6 RBD-	≤15	34.7215																M5_C4_ctrl_6	clone_id_137	2	seq1	2	<10	rbd_neg
					M6 RBD-	1	242	58.8808			M6 RBD-	1 (+singlet)	46.9644																M5_C4_ctrl_6	clone_id_138	2	seq1	2	<10	rbd_neg
						sum	411	100				sum	100																M5_C4_ctrl_6	clone_id_141	2	seq1	2	<10	rbd_neg
																													M5_C4_ctrl_6	clone_id_144	2	seq1	2	<10	rbd_neg
					M6 RBD+	>15	6	12.2449			M6 RBD+	>15	46.1153																M5_C4_ctrl_6	clone_id_151	2	seq1	2	<10	rbd_neg
					M6 RBD+	≤15	26	53.0612			M6 RBD+	≤15	38.0952																M5_C4_ctrl_6	clone_id_153	2	seq1	2	<10	rbd_neg
					M6 RBD+	1	17	34.6939			M6 RBD+	1 (+singlet)	15.7895																M5_C4_ctrl_6	clone_id_157	2	seq1	2	<10	rbd_neg
							49	100					100																M5_C4_ctrl_6	clone_id_158	2	seq1	2	<10	rbd_neg
					M7 RBD-	>15	9	3.82979			M7 RBD-	>15	16.1509																M5_C4_ctrl_6	clone_id_159	2	seq1	2	<10	rbd_neg
					M7 RBD-	≤15	107	45.5319			M7 RBD-	≤15	41.0566																M5_C4_ctrl_6	clone_id_161	2	seq1	2	<10	rbd_neg
					M7 RBD-	1	119	50.6383			M7 RBD-	1 (+singlet)	42.7925																M5_C4_ctrl_6	clone_id_164	2	seq1	2	<10	rbd_neg
						sum	235	100				sum	100																M5_C4_ctrl_6	clone_id_166	2	seq1	2	<10	rbd_neg
																													M5_C4_ctrl_6	clone_id_168	2	seq1	2	<10	rbd_neg
					M7 RBD+	>15	7	17.5			M7 RBD+	>15	70.1183																M5_C4_ctrl_6	clone_id_169	2	seq1	2	<10	rbd_neg
					M7 RBD+	≤15	16	40			M7 RBD+	≤15	17.7515																M5_C4_ctrl_6	clone_id_172	2	seq1	2	<10	rbd_neg
					M7 RBD+	1	17	42.5			M7 RBD+	1 (+singlet)	12.1302																M5_C4_ctrl_6	clone_id_175	2	seq1	2	<10	rbd_neg
						sum	40	100				sum	100																M5_C4_ctrl_6	clone_id_179	2	seq1	2	<10	rbd_neg
					M8 RBD-	>15	12	4.21053			M8 RBD-	>15	24.8218																M5_C4_ctrl_6	clone_id_180	2	seq1	2	<10	rbd_neg
					M8 RBD-	≤15	134	47.0175			M8 RBD-	≤15	38.9501																M5_C4_ctrl_6	clone_id_182	2	seq1	2	<10	rbd_neg
					M8 RBD-	1	139	48.7719			M8 RBD-	1 (+singlet)	36.2281																M5_C4_ctrl_6	clone_id_183	2	seq1	2	<10	rbd_neg
						sum	285	100				sum	100																M5_C4_ctrl_6	clone_id_184	2	seq1	2	<10	rbd_neg
																													M5_C4_ctrl_6	clone_id_21	15	seq1	2	<10	rbd_neg
					M8 RBD+	>15	14	32.5581			M8 RBD+	>15	50.1639																M5_C4_ctrl_6	clone_id_21	15	seq3	2	<10	rbd_neg
					M8 RBD+	≤15	21	48.8372			M8 RBD+	≤15	39.3443																M5_C4_ctrl_6	clone_id_54	7	seq2	2	<10	rbd_neg
					M8 RBD+	1	8	18.6047			M8 RBD+	1 (+singlet)	10.4918																M5_C4_ctrl_6	clone_id_59	2	seq1	2	<10	rbd_neg
						sum	43	100				sum	100																M5_C4_ctrl_6	clone_id_79	5	seq2	2	<10	rbd_neg
																													M6_C5_ctrl_6	clone_id_103	4	seq1	2	<10	rbd_neg
																													M6_C5_ctrl_6	clone_id_124	3	seq2	2	<10	rbd_neg
																													M6_C5_ctrl_6	clone_id_13	24	seq3	2	<10	rbd_neg
																													M6_C5_ctrl_6	clone_id_137	3	seq1	2	<10	rbd_neg
																													M6_C5_ctrl_6	clone_id_149	3	seq2	2	<10	rbd_neg
					average % nodes per mouse	node class	mouse	RBD-	RBD+		average % sequences per moouse	node class	mouse	RBD-	RBD+														M6_C5_ctrl_6	clone_id_159	2	seq1	2	<10	rbd_neg
						>15	6	4.01	15.47			>15	34.5519	20.8931	62.28														M6_C5_ctrl_6	clone_id_161	2	seq1	2	<10	rbd_neg
						≤15	44	44.63	47.67			≤15	35.0518	38.0018	26.95														M6_C5_ctrl_6	clone_id_17	5	seq3	2	<10	rbd_neg
						1	50	51.36	36.86			1	30.3962	41.1051	10.77														M6_C5_ctrl_6	clone_id_173	2	seq1	2	<10	rbd_neg
						sum	100	100	100			sum																	M6_C5_ctrl_6	clone_id_174	2	seq1	2	<10	rbd_neg
																													M6_C5_ctrl_6	clone_id_178	2	seq1	2	<10	rbd_neg
																													M6_C5_ctrl_6	clone_id_18	3	seq3	2	<10	rbd_neg
																													M6_C5_ctrl_6	clone_id_183	2	seq1	2	<10	rbd_neg
																													M6_C5_ctrl_6	clone_id_187	2	seq1	2	<10	rbd_neg
																													M6_C5_ctrl_6	clone_id_188	2	seq1	2	<10	rbd_neg
																													M6_C5_ctrl_6	clone_id_193	2	seq1	2	<10	rbd_neg
																													M6_C5_ctrl_6	clone_id_198	2	seq1	2	<10	rbd_neg
																													M6_C5_ctrl_6	clone_id_199	2	seq1	2	<10	rbd_neg
																													M6_C5_ctrl_6	clone_id_209	2	seq1	2	<10	rbd_neg
																													M6_C5_ctrl_6	clone_id_212	2	seq1	2	<10	rbd_neg
																													M6_C5_ctrl_6	clone_id_213	2	seq1	2	<10	rbd_neg
																													M6_C5_ctrl_6	clone_id_214	2	seq1	2	<10	rbd_neg
																													M6_C5_ctrl_6	clone_id_219	2	seq1	2	<10	rbd_neg
																													M6_C5_ctrl_6	clone_id_224	2	seq1	2	<10	rbd_neg
																													M6_C5_ctrl_6	clone_id_225	2	seq1	2	<10	rbd_neg
																													M6_C5_ctrl_6	clone_id_233	2	seq1	2	<10	rbd_neg
																													M6_C5_ctrl_6	clone_id_234	2	seq1	2	<10	rbd_neg
																													M6_C5_ctrl_6	clone_id_239	2	seq1	2	<10	rbd_neg
																													M6_C5_ctrl_6	clone_id_243	2	seq1	2	<10	rbd_neg
																													M6_C5_ctrl_6	clone_id_244	2	seq1	2	<10	rbd_neg
																													M6_C5_ctrl_6	clone_id_253	2	seq1	2	<10	rbd_neg
																													M6_C5_ctrl_6	clone_id_255	2	seq1	2	<10	rbd_neg
																													M6_C5_ctrl_6	clone_id_258	2	seq1	2	<10	rbd_neg
																													M6_C5_ctrl_6	clone_id_260	2	seq1	2	<10	rbd_neg
																													M6_C5_ctrl_6	clone_id_262	2	seq1	2	<10	rbd_neg
																													M6_C5_ctrl_6	clone_id_38	2	seq2	2	<10	rbd_neg
																													M6_C5_ctrl_6	clone_id_58	2	seq2	2	<10	rbd_neg
																													M6_C5_ctrl_6	clone_id_7	35	seq4	2	<10	rbd_neg
																													M6_C5_ctrl_6	clone_id_97	4	seq1	2	<10	rbd_neg
																													M7_C11_ctrl_6	clone_id_100	3	seq1	2	<10	rbd_neg
																													M7_C11_ctrl_6	clone_id_115	2	seq1	2	<10	rbd_neg
																													M7_C11_ctrl_6	clone_id_119	2	seq1	2	<10	rbd_neg
																													M7_C11_ctrl_6	clone_id_121	2	seq1	2	<10	rbd_neg
																													M7_C11_ctrl_6	clone_id_122	2	seq1	2	<10	rbd_neg
																													M7_C11_ctrl_6	clone_id_123	2	seq1	2	<10	rbd_neg
																													M7_C11_ctrl_6	clone_id_128	2	seq1	2	<10	rbd_neg
																													M7_C11_ctrl_6	clone_id_129	2	seq1	2	<10	rbd_neg
																													M7_C11_ctrl_6	clone_id_132	2	seq1	2	<10	rbd_neg
																													M7_C11_ctrl_6	clone_id_133	2	seq1	2	<10	rbd_neg
																													M7_C11_ctrl_6	clone_id_137	2	seq1	2	<10	rbd_neg
																													M7_C11_ctrl_6	clone_id_139	2	seq1	2	<10	rbd_neg
																													M7_C11_ctrl_6	clone_id_140	2	seq1	2	<10	rbd_neg
																													M7_C11_ctrl_6	clone_id_141	2	seq1	2	<10	rbd_neg
																													M7_C11_ctrl_6	clone_id_145	2	seq1	2	<10	rbd_neg
																													M7_C11_ctrl_6	clone_id_148	2	seq1	2	<10	rbd_neg
																													M7_C11_ctrl_6	clone_id_151	2	seq1	2	<10	rbd_neg
																													M7_C11_ctrl_6	clone_id_153	2	seq1	2	<10	rbd_neg
																													M7_C11_ctrl_6	clone_id_154	2	seq1	2	<10	rbd_neg
																													M7_C11_ctrl_6	clone_id_155	2	seq1	2	<10	rbd_neg
																													M7_C11_ctrl_6	clone_id_156	2	seq1	2	<10	rbd_neg
																													M7_C11_ctrl_6	clone_id_159	2	seq1	2	<10	rbd_neg
																													M7_C11_ctrl_6	clone_id_161	2	seq1	2	<10	rbd_neg
																													M7_C11_ctrl_6	clone_id_162	2	seq1	2	<10	rbd_neg
																													M7_C11_ctrl_6	clone_id_163	2	seq1	2	<10	rbd_neg
																													M7_C11_ctrl_6	clone_id_164	2	seq1	2	<10	rbd_neg
																													M7_C11_ctrl_6	clone_id_166	2	seq1	2	<10	rbd_neg
																													M7_C11_ctrl_6	clone_id_19	13	seq2	2	<10	rbd_neg
																													M7_C11_ctrl_6	clone_id_36	9	seq2	2	<10	rbd_neg
																													M7_C11_ctrl_6	clone_id_7	27	seq4	2	<10	rbd_neg
																													M7_C11_ctrl_6	clone_id_87	2	seq2	2	<10	rbd_neg
																													M8_C12_ctrl_6	clone_id_100	3	seq2	2	<10	rbd_neg
																													M8_C12_ctrl_6	clone_id_105	3	seq1	2	<10	rbd_neg
																													M8_C12_ctrl_6	clone_id_111	3	seq1	2	<10	rbd_neg
																													M8_C12_ctrl_6	clone_id_113	2	seq2	2	<10	rbd_neg
																													M8_C12_ctrl_6	clone_id_116	3	seq2	2	<10	rbd_neg
																													M8_C12_ctrl_6	clone_id_122	3	seq1	2	<10	rbd_neg
																													M8_C12_ctrl_6	clone_id_123	3	seq1	2	<10	rbd_neg
																													M8_C12_ctrl_6	clone_id_126	2	seq1	2	<10	rbd_neg
																													M8_C12_ctrl_6	clone_id_127	2	seq1	2	<10	rbd_neg
																													M8_C12_ctrl_6	clone_id_129	2	seq1	2	<10	rbd_neg
																													M8_C12_ctrl_6	clone_id_130	2	seq1	2	<10	rbd_neg
																													M8_C12_ctrl_6	clone_id_133	2	seq1	2	<10	rbd_neg
																													M8_C12_ctrl_6	clone_id_134	2	seq1	2	<10	rbd_neg
																													M8_C12_ctrl_6	clone_id_136	2	seq1	2	<10	rbd_neg
																													M8_C12_ctrl_6	clone_id_138	2	seq1	2	<10	rbd_neg
																													M8_C12_ctrl_6	clone_id_139	2	seq1	2	<10	rbd_neg
																													M8_C12_ctrl_6	clone_id_140	2	seq1	2	<10	rbd_neg
																													M8_C12_ctrl_6	clone_id_143	2	seq1	2	<10	rbd_neg
																													M8_C12_ctrl_6	clone_id_145	2	seq1	2	<10	rbd_neg
																													M8_C12_ctrl_6	clone_id_148	2	seq1	2	<10	rbd_neg
																													M8_C12_ctrl_6	clone_id_150	2	seq1	2	<10	rbd_neg
																													M8_C12_ctrl_6	clone_id_151	2	seq1	2	<10	rbd_neg
																													M8_C12_ctrl_6	clone_id_152	2	seq1	2	<10	rbd_neg
																													M8_C12_ctrl_6	clone_id_153	2	seq1	2	<10	rbd_neg
																													M8_C12_ctrl_6	clone_id_154	2	seq1	2	<10	rbd_neg
																													M8_C12_ctrl_6	clone_id_155	2	seq1	2	<10	rbd_neg
																													M8_C12_ctrl_6	clone_id_156	2	seq1	2	<10	rbd_neg
																													M8_C12_ctrl_6	clone_id_158	2	seq1	2	<10	rbd_neg
																													M8_C12_ctrl_6	clone_id_160	2	seq1	2	<10	rbd_neg
																													M8_C12_ctrl_6	clone_id_161	2	seq1	2	<10	rbd_neg
																													M8_C12_ctrl_6	clone_id_163	2	seq1	2	<10	rbd_neg
																													M8_C12_ctrl_6	clone_id_165	2	seq1	2	<10	rbd_neg
																													M8_C12_ctrl_6	clone_id_168	2	seq1	2	<10	rbd_neg
																													M8_C12_ctrl_6	clone_id_177	2	seq1	2	<10	rbd_neg
																													M8_C12_ctrl_6	clone_id_178	2	seq1	2	<10	rbd_neg
																													M8_C12_ctrl_6	clone_id_182	2	seq1	2	<10	rbd_neg
																													M8_C12_ctrl_6	clone_id_183	2	seq1	2	<10	rbd_neg
																													M8_C12_ctrl_6	clone_id_185	2	seq1	2	<10	rbd_neg
																													M8_C12_ctrl_6	clone_id_186	2	seq1	2	<10	rbd_neg
																													M8_C12_ctrl_6	clone_id_187	2	seq1	2	<10	rbd_neg
																													M8_C12_ctrl_6	clone_id_188	2	seq1	2	<10	rbd_neg
																													M8_C12_ctrl_6	clone_id_189	2	seq1	2	<10	rbd_neg
																													M8_C12_ctrl_6	clone_id_191	2	seq1	2	<10	rbd_neg
																													M8_C12_ctrl_6	clone_id_22	3	seq1	2	<10	rbd_neg
																													M8_C12_ctrl_6	clone_id_67	2	seq2	2	<10	rbd_neg
																													M5_C4_ctrl_6	clone_id_100	3	seq1	3	<10	rbd_neg
																													M5_C4_ctrl_6	clone_id_101	3	seq1	3	<10	rbd_neg
																													M5_C4_ctrl_6	clone_id_102	3	seq1	3	<10	rbd_neg
																													M5_C4_ctrl_6	clone_id_103	3	seq1	3	<10	rbd_neg
																													M5_C4_ctrl_6	clone_id_104	3	seq1	3	<10	rbd_neg
																													M5_C4_ctrl_6	clone_id_105	3	seq1	3	<10	rbd_neg
																													M5_C4_ctrl_6	clone_id_106	3	seq1	3	<10	rbd_neg
																													M5_C4_ctrl_6	clone_id_107	3	seq1	3	<10	rbd_neg
																													M5_C4_ctrl_6	clone_id_108	3	seq1	3	<10	rbd_neg
																													M5_C4_ctrl_6	clone_id_109	3	seq1	3	<10	rbd_neg
																													M5_C4_ctrl_6	clone_id_110	3	seq1	3	<10	rbd_neg
																													M5_C4_ctrl_6	clone_id_111	3	seq1	3	<10	rbd_neg
																													M5_C4_ctrl_6	clone_id_113	3	seq1	3	<10	rbd_neg
																													M5_C4_ctrl_6	clone_id_115	3	seq1	3	<10	rbd_neg
																													M5_C4_ctrl_6	clone_id_116	3	seq1	3	<10	rbd_neg
																													M5_C4_ctrl_6	clone_id_118	3	seq1	3	<10	rbd_neg
																													M5_C4_ctrl_6	clone_id_119	3	seq1	3	<10	rbd_neg
																													M5_C4_ctrl_6	clone_id_121	3	seq1	3	<10	rbd_neg
																													M5_C4_ctrl_6	clone_id_122	3	seq1	3	<10	rbd_neg
																													M5_C4_ctrl_6	clone_id_123	3	seq1	3	<10	rbd_neg
																													M5_C4_ctrl_6	clone_id_21	15	seq5	3	<10	rbd_neg
																													M5_C4_ctrl_6	clone_id_39	3	seq2	3	<10	rbd_neg
																													M5_C4_ctrl_6	clone_id_61	6	seq3	3	<10	rbd_neg
																													M5_C4_ctrl_6	clone_id_68	3	seq2	3	<10	rbd_neg
																													M5_C4_ctrl_6	clone_id_71	5	seq1	3	<10	rbd_neg
																													M5_C4_ctrl_6	clone_id_79	5	seq1	3	<10	rbd_neg
																													M5_C4_ctrl_6	clone_id_9	3	seq2	3	<10	rbd_neg
																													M5_C4_ctrl_6	clone_id_93	3	seq1	3	<10	rbd_neg
																													M5_C4_ctrl_6	clone_id_96	3	seq1	3	<10	rbd_neg
																													M5_C4_ctrl_6	clone_id_97	3	seq1	3	<10	rbd_neg
																													M5_C4_ctrl_6	clone_id_98	3	seq1	3	<10	rbd_neg
																													M6_C5_ctrl_6	clone_id_101	4	seq2	3	<10	rbd_neg
																													M6_C5_ctrl_6	clone_id_110	4	seq1	3	<10	rbd_neg
																													M6_C5_ctrl_6	clone_id_119	3	seq1	3	<10	rbd_neg
																													M6_C5_ctrl_6	clone_id_121	3	seq1	3	<10	rbd_neg
																													M6_C5_ctrl_6	clone_id_125	3	seq1	3	<10	rbd_neg
																													M6_C5_ctrl_6	clone_id_126	3	seq1	3	<10	rbd_neg
																													M6_C5_ctrl_6	clone_id_127	3	seq1	3	<10	rbd_neg
																													M6_C5_ctrl_6	clone_id_128	3	seq1	3	<10	rbd_neg
																													M6_C5_ctrl_6	clone_id_130	3	seq1	3	<10	rbd_neg
																													M6_C5_ctrl_6	clone_id_131	3	seq1	3	<10	rbd_neg
																													M6_C5_ctrl_6	clone_id_132	3	seq1	3	<10	rbd_neg
																													M6_C5_ctrl_6	clone_id_133	3	seq1	3	<10	rbd_neg
																													M6_C5_ctrl_6	clone_id_134	3	seq1	3	<10	rbd_neg
																													M6_C5_ctrl_6	clone_id_135	3	seq1	3	<10	rbd_neg
																													M6_C5_ctrl_6	clone_id_136	3	seq1	3	<10	rbd_neg
																													M6_C5_ctrl_6	clone_id_138	3	seq1	3	<10	rbd_neg
																													M6_C5_ctrl_6	clone_id_139	3	seq1	3	<10	rbd_neg
																													M6_C5_ctrl_6	clone_id_140	3	seq1	3	<10	rbd_neg
																													M6_C5_ctrl_6	clone_id_141	3	seq1	3	<10	rbd_neg
																													M6_C5_ctrl_6	clone_id_143	3	seq1	3	<10	rbd_neg
																													M6_C5_ctrl_6	clone_id_145	3	seq1	3	<10	rbd_neg
																													M6_C5_ctrl_6	clone_id_147	3	seq1	3	<10	rbd_neg
																													M6_C5_ctrl_6	clone_id_148	3	seq1	3	<10	rbd_neg
																													M6_C5_ctrl_6	clone_id_150	3	seq1	3	<10	rbd_neg
																													M6_C5_ctrl_6	clone_id_151	3	seq1	3	<10	rbd_neg
																													M6_C5_ctrl_6	clone_id_152	3	seq1	3	<10	rbd_neg
																													M6_C5_ctrl_6	clone_id_153	3	seq1	3	<10	rbd_neg
																													M6_C5_ctrl_6	clone_id_154	3	seq1	3	<10	rbd_neg
																													M6_C5_ctrl_6	clone_id_155	3	seq1	3	<10	rbd_neg
																													M6_C5_ctrl_6	clone_id_27	3	seq2	3	<10	rbd_neg
																													M6_C5_ctrl_6	clone_id_49	6	seq2	3	<10	rbd_neg
																													M6_C5_ctrl_6	clone_id_5	23	seq3	3	<10	rbd_neg
																													M6_C5_ctrl_6	clone_id_50	3	seq1	3	<10	rbd_neg
																													M6_C5_ctrl_6	clone_id_60	7	seq1	3	<10	rbd_neg
																													M6_C5_ctrl_6	clone_id_7	35	seq5	3	<10	rbd_neg
																													M6_C5_ctrl_6	clone_id_77	6	seq1	3	<10	rbd_neg
																													M6_C5_ctrl_6	clone_id_77	6	seq2	3	<10	rbd_neg
																													M6_C5_ctrl_6	clone_id_95	4	seq1	3	<10	rbd_neg
																													M6_C5_ctrl_6	clone_id_96	4	seq1	3	<10	rbd_neg
																													M7_C11_ctrl_6	clone_id_101	3	seq1	3	<10	rbd_neg
																													M7_C11_ctrl_6	clone_id_102	3	seq1	3	<10	rbd_neg
																													M7_C11_ctrl_6	clone_id_103	3	seq1	3	<10	rbd_neg
																													M7_C11_ctrl_6	clone_id_37	9	seq3	3	<10	rbd_neg
																													M7_C11_ctrl_6	clone_id_40	8	seq1	3	<10	rbd_neg
																													M7_C11_ctrl_6	clone_id_74	4	seq1	3	<10	rbd_neg
																													M7_C11_ctrl_6	clone_id_75	4	seq2	3	<10	rbd_neg
																													M7_C11_ctrl_6	clone_id_78	3	seq1	3	<10	rbd_neg
																													M7_C11_ctrl_6	clone_id_80	4	seq1	3	<10	rbd_neg
																													M7_C11_ctrl_6	clone_id_85	3	seq1	3	<10	rbd_neg
																													M7_C11_ctrl_6	clone_id_86	3	seq1	3	<10	rbd_neg
																													M7_C11_ctrl_6	clone_id_89	3	seq1	3	<10	rbd_neg
																													M7_C11_ctrl_6	clone_id_91	3	seq1	3	<10	rbd_neg
																													M7_C11_ctrl_6	clone_id_93	3	seq1	3	<10	rbd_neg
																													M7_C11_ctrl_6	clone_id_94	3	seq1	3	<10	rbd_neg
																													M7_C11_ctrl_6	clone_id_96	3	seq1	3	<10	rbd_neg
																													M7_C11_ctrl_6	clone_id_98	3	seq1	3	<10	rbd_neg
																													M7_C11_ctrl_6	clone_id_99	3	seq1	3	<10	rbd_neg
																													M8_C12_ctrl_6	clone_id_101	3	seq1	3	<10	rbd_neg
																													M8_C12_ctrl_6	clone_id_102	3	seq1	3	<10	rbd_neg
																													M8_C12_ctrl_6	clone_id_103	3	seq1	3	<10	rbd_neg
																													M8_C12_ctrl_6	clone_id_104	3	seq1	3	<10	rbd_neg
																													M8_C12_ctrl_6	clone_id_106	3	seq1	3	<10	rbd_neg
																													M8_C12_ctrl_6	clone_id_107	3	seq1	3	<10	rbd_neg
																													M8_C12_ctrl_6	clone_id_108	3	seq1	3	<10	rbd_neg
																													M8_C12_ctrl_6	clone_id_114	3	seq1	3	<10	rbd_neg
																													M8_C12_ctrl_6	clone_id_117	3	seq1	3	<10	rbd_neg
																													M8_C12_ctrl_6	clone_id_118	3	seq1	3	<10	rbd_neg
																													M8_C12_ctrl_6	clone_id_119	3	seq1	3	<10	rbd_neg
																													M8_C12_ctrl_6	clone_id_120	3	seq1	3	<10	rbd_neg
																													M8_C12_ctrl_6	clone_id_17	3	seq1	3	<10	rbd_neg
																													M8_C12_ctrl_6	clone_id_32	4	seq3	3	<10	rbd_neg
																													M8_C12_ctrl_6	clone_id_33	10	seq2	3	<10	rbd_neg
																													M8_C12_ctrl_6	clone_id_65	5	seq2	3	<10	rbd_neg
																													M8_C12_ctrl_6	clone_id_73	5	seq2	3	<10	rbd_neg
																													M8_C12_ctrl_6	clone_id_82	4	seq1	3	<10	rbd_neg
																													M8_C12_ctrl_6	clone_id_85	3	seq1	3	<10	rbd_neg
																													M8_C12_ctrl_6	clone_id_93	4	seq2	3	<10	rbd_neg
																													M8_C12_ctrl_6	clone_id_97	3	seq1	3	<10	rbd_neg
																													M8_C12_ctrl_6	clone_id_98	3	seq1	3	<10	rbd_neg
																													M8_C12_ctrl_6	clone_id_99	3	seq1	3	<10	rbd_neg
																													M5_C4_ctrl_6	clone_id_21	15	seq2	4	<10	rbd_neg
																													M5_C4_ctrl_6	clone_id_21	15	seq4	4	<10	rbd_neg
																													M5_C4_ctrl_6	clone_id_30	5	seq1	4	<10	rbd_neg
																													M5_C4_ctrl_6	clone_id_44	6	seq2	4	<10	rbd_neg
																													M5_C4_ctrl_6	clone_id_67	6	seq1	4	<10	rbd_neg
																													M5_C4_ctrl_6	clone_id_83	4	seq1	4	<10	rbd_neg
																													M5_C4_ctrl_6	clone_id_84	4	seq1	4	<10	rbd_neg
																													M5_C4_ctrl_6	clone_id_85	4	seq1	4	<10	rbd_neg
																													M5_C4_ctrl_6	clone_id_86	4	seq1	4	<10	rbd_neg
																													M5_C4_ctrl_6	clone_id_87	4	seq1	4	<10	rbd_neg
																													M5_C4_ctrl_6	clone_id_89	4	seq1	4	<10	rbd_neg
																													M5_C4_ctrl_6	clone_id_90	4	seq1	4	<10	rbd_neg
																													M5_C4_ctrl_6	clone_id_91	4	seq1	4	<10	rbd_neg
																													M6_C5_ctrl_6	clone_id_100	4	seq1	4	<10	rbd_neg
																													M6_C5_ctrl_6	clone_id_102	4	seq1	4	<10	rbd_neg
																													M6_C5_ctrl_6	clone_id_104	4	seq1	4	<10	rbd_neg
																													M6_C5_ctrl_6	clone_id_105	4	seq1	4	<10	rbd_neg
																													M6_C5_ctrl_6	clone_id_106	4	seq1	4	<10	rbd_neg
																													M6_C5_ctrl_6	clone_id_107	4	seq1	4	<10	rbd_neg
																													M6_C5_ctrl_6	clone_id_108	4	seq1	4	<10	rbd_neg
																													M6_C5_ctrl_6	clone_id_109	4	seq1	4	<10	rbd_neg
																													M6_C5_ctrl_6	clone_id_111	4	seq1	4	<10	rbd_neg
																													M6_C5_ctrl_6	clone_id_112	4	seq1	4	<10	rbd_neg
																													M6_C5_ctrl_6	clone_id_113	4	seq1	4	<10	rbd_neg
																													M6_C5_ctrl_6	clone_id_114	4	seq1	4	<10	rbd_neg
																													M6_C5_ctrl_6	clone_id_115	4	seq1	4	<10	rbd_neg
																													M6_C5_ctrl_6	clone_id_116	4	seq1	4	<10	rbd_neg
																													M6_C5_ctrl_6	clone_id_53	4	seq1	4	<10	rbd_neg
																													M6_C5_ctrl_6	clone_id_79	5	seq1	4	<10	rbd_neg
																													M6_C5_ctrl_6	clone_id_88	5	seq2	4	<10	rbd_neg
																													M6_C5_ctrl_6	clone_id_89	5	seq1	4	<10	rbd_neg
																													M6_C5_ctrl_6	clone_id_90	5	seq1	4	<10	rbd_neg
																													M6_C5_ctrl_6	clone_id_91	5	seq1	4	<10	rbd_neg
																													M6_C5_ctrl_6	clone_id_94	5	seq1	4	<10	rbd_neg
																													M6_C5_ctrl_6	clone_id_98	4	seq1	4	<10	rbd_neg
																													M6_C5_ctrl_6	clone_id_99	4	seq1	4	<10	rbd_neg
																													M7_C11_ctrl_6	clone_id_72	4	seq1	4	<10	rbd_neg
																													M7_C11_ctrl_6	clone_id_73	4	seq1	4	<10	rbd_neg
																													M7_C11_ctrl_6	clone_id_81	4	seq1	4	<10	rbd_neg
																													M7_C11_ctrl_6	clone_id_82	4	seq1	4	<10	rbd_neg
																													M7_C11_ctrl_6	clone_id_84	4	seq1	4	<10	rbd_neg
																													M8_C12_ctrl_6	clone_id_12	4	seq1	4	<10	rbd_neg
																													M8_C12_ctrl_6	clone_id_24	4	seq2	4	<10	rbd_neg
																													M8_C12_ctrl_6	clone_id_44	8	seq1	4	<10	rbd_neg
																													M8_C12_ctrl_6	clone_id_45	7	seq2	4	<10	rbd_neg
																													M8_C12_ctrl_6	clone_id_47	5	seq3	4	<10	rbd_neg
																													M8_C12_ctrl_6	clone_id_57	5	seq1	4	<10	rbd_neg
																													M8_C12_ctrl_6	clone_id_59	6	seq2	4	<10	rbd_neg
																													M8_C12_ctrl_6	clone_id_63	5	seq1	4	<10	rbd_neg
																													M8_C12_ctrl_6	clone_id_68	5	seq1	4	<10	rbd_neg
																													M8_C12_ctrl_6	clone_id_70	5	seq1	4	<10	rbd_neg
																													M8_C12_ctrl_6	clone_id_72	5	seq1	4	<10	rbd_neg
																													M8_C12_ctrl_6	clone_id_78	4	seq1	4	<10	rbd_neg
																													M8_C12_ctrl_6	clone_id_80	4	seq1	4	<10	rbd_neg
																													M8_C12_ctrl_6	clone_id_83	4	seq1	4	<10	rbd_neg
																													M8_C12_ctrl_6	clone_id_84	4	seq1	4	<10	rbd_neg
																													M8_C12_ctrl_6	clone_id_86	4	seq1	4	<10	rbd_neg
																													M8_C12_ctrl_6	clone_id_87	4	seq1	4	<10	rbd_neg
																													M8_C12_ctrl_6	clone_id_89	4	seq1	4	<10	rbd_neg
																													M8_C12_ctrl_6	clone_id_90	4	seq1	4	<10	rbd_neg
																													M8_C12_ctrl_6	clone_id_91	4	seq1	4	<10	rbd_neg
																													M8_C12_ctrl_6	clone_id_92	4	seq1	4	<10	rbd_neg
																													M8_C12_ctrl_6	clone_id_96	4	seq1	4	<10	rbd_neg
																													M5_C4_ctrl_6	clone_id_5	5	seq2	5	<10	rbd_neg
																													M5_C4_ctrl_6	clone_id_53	5	seq1	5	<10	rbd_neg
																													M5_C4_ctrl_6	clone_id_54	7	seq1	5	<10	rbd_neg
																													M5_C4_ctrl_6	clone_id_69	6	seq1	5	<10	rbd_neg
																													M5_C4_ctrl_6	clone_id_70	5	seq1	5	<10	rbd_neg
																													M5_C4_ctrl_6	clone_id_72	5	seq1	5	<10	rbd_neg
																													M5_C4_ctrl_6	clone_id_73	5	seq1	5	<10	rbd_neg
																													M5_C4_ctrl_6	clone_id_74	5	seq1	5	<10	rbd_neg
																													M5_C4_ctrl_6	clone_id_75	5	seq1	5	<10	rbd_neg
																													M5_C4_ctrl_6	clone_id_76	5	seq1	5	<10	rbd_neg
																													M5_C4_ctrl_6	clone_id_80	5	seq1	5	<10	rbd_neg
																													M5_C4_ctrl_6	clone_id_81	5	seq1	5	<10	rbd_neg
																													M5_C4_ctrl_6	clone_id_82	5	seq1	5	<10	rbd_neg
																													M6_C5_ctrl_6	clone_id_13	24	seq1	5	<10	rbd_neg
																													M6_C5_ctrl_6	clone_id_52	8	seq1	5	<10	rbd_neg
																													M6_C5_ctrl_6	clone_id_80	5	seq1	5	<10	rbd_neg
																													M6_C5_ctrl_6	clone_id_81	5	seq1	5	<10	rbd_neg
																													M6_C5_ctrl_6	clone_id_82	5	seq1	5	<10	rbd_neg
																													M6_C5_ctrl_6	clone_id_83	5	seq1	5	<10	rbd_neg
																													M6_C5_ctrl_6	clone_id_84	5	seq1	5	<10	rbd_neg
																													M6_C5_ctrl_6	clone_id_85	5	seq1	5	<10	rbd_neg
																													M6_C5_ctrl_6	clone_id_86	5	seq1	5	<10	rbd_neg
																													M6_C5_ctrl_6	clone_id_92	5	seq1	5	<10	rbd_neg
																													M6_C5_ctrl_6	clone_id_93	5	seq1	5	<10	rbd_neg
																													M7_C11_ctrl_6	clone_id_25	6	seq2	5	<10	rbd_neg
																													M7_C11_ctrl_6	clone_id_40	8	seq2	5	<10	rbd_neg
																													M7_C11_ctrl_6	clone_id_50	6	seq1	5	<10	rbd_neg
																													M7_C11_ctrl_6	clone_id_53	6	seq1	5	<10	rbd_neg
																													M7_C11_ctrl_6	clone_id_54	6	seq1	5	<10	rbd_neg
																													M7_C11_ctrl_6	clone_id_57	5	seq1	5	<10	rbd_neg
																													M7_C11_ctrl_6	clone_id_58	5	seq1	5	<10	rbd_neg
																													M7_C11_ctrl_6	clone_id_60	5	seq1	5	<10	rbd_neg
																													M7_C11_ctrl_6	clone_id_61	5	seq1	5	<10	rbd_neg
																													M7_C11_ctrl_6	clone_id_62	5	seq1	5	<10	rbd_neg
																													M7_C11_ctrl_6	clone_id_63	5	seq1	5	<10	rbd_neg
																													M7_C11_ctrl_6	clone_id_64	5	seq1	5	<10	rbd_neg
																													M7_C11_ctrl_6	clone_id_65	5	seq1	5	<10	rbd_neg
																													M7_C11_ctrl_6	clone_id_67	5	seq1	5	<10	rbd_neg
																													M7_C11_ctrl_6	clone_id_68	5	seq1	5	<10	rbd_neg
																													M7_C11_ctrl_6	clone_id_69	5	seq1	5	<10	rbd_neg
																													M7_C11_ctrl_6	clone_id_70	5	seq1	5	<10	rbd_neg
																													M7_C11_ctrl_6	clone_id_71	5	seq1	5	<10	rbd_neg
																													M8_C12_ctrl_6	clone_id_33	10	seq1	5	<10	rbd_neg
																													M8_C12_ctrl_6	clone_id_64	5	seq1	5	<10	rbd_neg
																													M8_C12_ctrl_6	clone_id_66	5	seq1	5	<10	rbd_neg
																													M8_C12_ctrl_6	clone_id_71	5	seq1	5	<10	rbd_neg
																													M8_C12_ctrl_6	clone_id_74	5	seq1	5	<10	rbd_neg
																													M8_C12_ctrl_6	clone_id_76	5	seq1	5	<10	rbd_neg
																													M8_C12_ctrl_6	clone_id_77	5	seq1	5	<10	rbd_neg
																													M8_C12_ctrl_6	clone_id_9	5	seq2	5	<10	rbd_neg
																													M5_C4_ctrl_6	clone_id_25	11	seq3	6	<10	rbd_neg
																													M5_C4_ctrl_6	clone_id_48	7	seq1	6	<10	rbd_neg
																													M5_C4_ctrl_6	clone_id_52	6	seq1	6	<10	rbd_neg
																													M5_C4_ctrl_6	clone_id_56	7	seq1	6	<10	rbd_neg
																													M5_C4_ctrl_6	clone_id_58	6	seq1	6	<10	rbd_neg
																													M5_C4_ctrl_6	clone_id_60	6	seq1	6	<10	rbd_neg
																													M5_C4_ctrl_6	clone_id_62	6	seq1	6	<10	rbd_neg
																													M5_C4_ctrl_6	clone_id_64	6	seq1	6	<10	rbd_neg
																													M5_C4_ctrl_6	clone_id_65	6	seq1	6	<10	rbd_neg
																													M6_C5_ctrl_6	clone_id_55	7	seq1	6	<10	rbd_neg
																													M6_C5_ctrl_6	clone_id_57	7	seq1	6	<10	rbd_neg
																													M6_C5_ctrl_6	clone_id_66	7	seq1	6	<10	rbd_neg
																													M6_C5_ctrl_6	clone_id_68	6	seq1	6	<10	rbd_neg
																													M6_C5_ctrl_6	clone_id_69	6	seq1	6	<10	rbd_neg
																													M6_C5_ctrl_6	clone_id_70	6	seq1	6	<10	rbd_neg
																													M6_C5_ctrl_6	clone_id_71	6	seq1	6	<10	rbd_neg
																													M6_C5_ctrl_6	clone_id_72	6	seq1	6	<10	rbd_neg
																													M6_C5_ctrl_6	clone_id_73	6	seq1	6	<10	rbd_neg
																													M6_C5_ctrl_6	clone_id_75	6	seq1	6	<10	rbd_neg
																													M6_C5_ctrl_6	clone_id_76	6	seq1	6	<10	rbd_neg
																													M6_C5_ctrl_6	clone_id_78	6	seq1	6	<10	rbd_neg
																													M7_C11_ctrl_6	clone_id_26	7	seq1	6	<10	rbd_neg
																													M7_C11_ctrl_6	clone_id_46	6	seq1	6	<10	rbd_neg
																													M7_C11_ctrl_6	clone_id_47	6	seq1	6	<10	rbd_neg
																													M7_C11_ctrl_6	clone_id_48	6	seq1	6	<10	rbd_neg
																													M7_C11_ctrl_6	clone_id_52	6	seq1	6	<10	rbd_neg
																													M7_C11_ctrl_6	clone_id_55	6	seq1	6	<10	rbd_neg
																													M8_C12_ctrl_6	clone_id_46	7	seq1	6	<10	rbd_neg
																													M8_C12_ctrl_6	clone_id_48	7	seq2	6	<10	rbd_neg
																													M8_C12_ctrl_6	clone_id_53	6	seq1	6	<10	rbd_neg
																													M8_C12_ctrl_6	clone_id_54	6	seq1	6	<10	rbd_neg
																													M8_C12_ctrl_6	clone_id_55	6	seq1	6	<10	rbd_neg
																													M8_C12_ctrl_6	clone_id_56	6	seq1	6	<10	rbd_neg
																													M8_C12_ctrl_6	clone_id_58	6	seq1	6	<10	rbd_neg
																													M8_C12_ctrl_6	clone_id_60	6	seq1	6	<10	rbd_neg
																													M8_C12_ctrl_6	clone_id_61	6	seq1	6	<10	rbd_neg
																													M8_C12_ctrl_6	clone_id_62	6	seq1	6	<10	rbd_neg
																													M5_C4_ctrl_6	clone_id_41	8	seq1	7	<10	rbd_neg
																													M5_C4_ctrl_6	clone_id_42	7	seq1	7	<10	rbd_neg
																													M5_C4_ctrl_6	clone_id_43	7	seq1	7	<10	rbd_neg
																													M5_C4_ctrl_6	clone_id_46	7	seq1	7	<10	rbd_neg
																													M5_C4_ctrl_6	clone_id_47	7	seq1	7	<10	rbd_neg
																													M5_C4_ctrl_6	clone_id_49	7	seq1	7	<10	rbd_neg
																													M5_C4_ctrl_6	clone_id_50	7	seq1	7	<10	rbd_neg
																													M5_C4_ctrl_6	clone_id_51	7	seq1	7	<10	rbd_neg
																													M5_C4_ctrl_6	clone_id_55	7	seq1	7	<10	rbd_neg
																													M5_C4_ctrl_6	clone_id_6	22	seq4	7	<10	rbd_neg
																													M5_C4_ctrl_6	clone_id_7	8	seq3	7	<10	rbd_neg
																													M6_C5_ctrl_6	clone_id_43	8	seq1	7	<10	rbd_neg
																													M6_C5_ctrl_6	clone_id_46	7	seq2	7	<10	rbd_neg
																													M6_C5_ctrl_6	clone_id_51	8	seq1	7	<10	rbd_neg
																													M6_C5_ctrl_6	clone_id_59	7	seq1	7	<10	rbd_neg
																													M6_C5_ctrl_6	clone_id_61	7	seq1	7	<10	rbd_neg
																													M6_C5_ctrl_6	clone_id_62	7	seq1	7	<10	rbd_neg
																													M6_C5_ctrl_6	clone_id_64	7	seq1	7	<10	rbd_neg
																													M6_C5_ctrl_6	clone_id_65	7	seq1	7	<10	rbd_neg
																													M6_C5_ctrl_6	clone_id_67	7	seq1	7	<10	rbd_neg
																													M6_C5_ctrl_6	clone_id_8	33	seq3	7	<10	rbd_neg
																													M7_C11_ctrl_6	clone_id_28	10	seq1	7	<10	rbd_neg
																													M7_C11_ctrl_6	clone_id_33	9	seq1	7	<10	rbd_neg
																													M7_C11_ctrl_6	clone_id_34	7	seq1	7	<10	rbd_neg
																													M7_C11_ctrl_6	clone_id_36	9	seq1	7	<10	rbd_neg
																													M7_C11_ctrl_6	clone_id_4	7	seq2	7	<10	rbd_neg
																													M7_C11_ctrl_6	clone_id_42	7	seq1	7	<10	rbd_neg
																													M7_C11_ctrl_6	clone_id_43	7	seq1	7	<10	rbd_neg
																													M7_C11_ctrl_6	clone_id_44	7	seq1	7	<10	rbd_neg
																													M7_C11_ctrl_6	clone_id_45	7	seq1	7	<10	rbd_neg
																													M8_C12_ctrl_6	clone_id_35	9	seq1	7	<10	rbd_neg
																													M8_C12_ctrl_6	clone_id_49	7	seq1	7	<10	rbd_neg
																													M8_C12_ctrl_6	clone_id_50	7	seq1	7	<10	rbd_neg
																													M8_C12_ctrl_6	clone_id_51	7	seq1	7	<10	rbd_neg
																													M8_C12_ctrl_6	clone_id_52	7	seq1	7	<10	rbd_neg
																													M5_C4_ctrl_6	clone_id_35	9	seq1	8	<10	rbd_neg
																													M5_C4_ctrl_6	clone_id_37	8	seq1	8	<10	rbd_neg
																													M5_C4_ctrl_6	clone_id_40	8	seq1	8	<10	rbd_neg
																													M6_C5_ctrl_6	clone_id_42	8	seq1	8	<10	rbd_neg
																													M6_C5_ctrl_6	clone_id_45	8	seq1	8	<10	rbd_neg
																													M6_C5_ctrl_6	clone_id_47	8	seq1	8	<10	rbd_neg
																													M6_C5_ctrl_6	clone_id_48	8	seq1	8	<10	rbd_neg
																													M6_C5_ctrl_6	clone_id_6	8	seq2	8	<10	rbd_neg
																													M7_C11_ctrl_6	clone_id_39	8	seq1	8	<10	rbd_neg
																													M7_C11_ctrl_6	clone_id_41	8	seq1	8	<10	rbd_neg
																													M8_C12_ctrl_6	clone_id_26	13	seq4	8	<10	rbd_neg
																													M8_C12_ctrl_6	clone_id_34	9	seq1	8	<10	rbd_neg
																													M8_C12_ctrl_6	clone_id_39	8	seq1	8	<10	rbd_neg
																													M8_C12_ctrl_6	clone_id_41	8	seq1	8	<10	rbd_neg
																													M8_C12_ctrl_6	clone_id_42	8	seq1	8	<10	rbd_neg
																													M8_C12_ctrl_6	clone_id_43	8	seq1	8	<10	rbd_neg
																													M5_C4_ctrl_6	clone_id_28	10	seq1	9	<10	rbd_neg
																													M5_C4_ctrl_6	clone_id_32	10	seq1	9	<10	rbd_neg
																													M5_C4_ctrl_6	clone_id_33	9	seq1	9	<10	rbd_neg
																													M5_C4_ctrl_6	clone_id_34	9	seq1	9	<10	rbd_neg
																													M5_C4_ctrl_6	clone_id_36	9	seq1	9	<10	rbd_neg
																													M6_C5_ctrl_6	clone_id_26	12	seq1	9	<10	rbd_neg
																													M6_C5_ctrl_6	clone_id_31	10	seq1	9	<10	rbd_neg
																													M6_C5_ctrl_6	clone_id_37	9	seq1	9	<10	rbd_neg
																													M6_C5_ctrl_6	clone_id_39	9	seq1	9	<10	rbd_neg
																													M6_C5_ctrl_6	clone_id_40	9	seq1	9	<10	rbd_neg
																													M6_C5_ctrl_6	clone_id_41	9	seq1	9	<10	rbd_neg
																													M7_C11_ctrl_6	clone_id_29	10	seq1	9	<10	rbd_neg
																													M7_C11_ctrl_6	clone_id_32	9	seq1	9	<10	rbd_neg
																													M7_C11_ctrl_6	clone_id_35	9	seq1	9	<10	rbd_neg
																													M7_C11_ctrl_6	clone_id_38	9	seq1	9	<10	rbd_neg
																													M8_C12_ctrl_6	clone_id_14	9	seq1	9	<10	rbd_neg
																													M8_C12_ctrl_6	clone_id_37	9	seq1	9	<10	rbd_neg
																													M8_C12_ctrl_6	clone_id_38	9	seq1	9	<10	rbd_neg
																													M8_C12_ctrl_6	clone_id_5	10	seq2	9	<10	rbd_neg
																													M5_C4_ctrl_6	clone_id_27	10	seq1	10	≥10 and <50	rbd_neg
																													M5_C4_ctrl_6	clone_id_29	10	seq1	10	≥10 and <50	rbd_neg
																													M6_C5_ctrl_6	clone_id_28	10	seq1	10	≥10 and <50	rbd_neg
																													M6_C5_ctrl_6	clone_id_29	10	seq1	10	≥10 and <50	rbd_neg
																													M6_C5_ctrl_6	clone_id_30	10	seq1	10	≥10 and <50	rbd_neg
																													M6_C5_ctrl_6	clone_id_32	10	seq1	10	≥10 and <50	rbd_neg
																													M6_C5_ctrl_6	clone_id_33	10	seq1	10	≥10 and <50	rbd_neg
																													M6_C5_ctrl_6	clone_id_34	10	seq1	10	≥10 and <50	rbd_neg
																													M6_C5_ctrl_6	clone_id_36	10	seq1	10	≥10 and <50	rbd_neg
																													M7_C11_ctrl_6	clone_id_19	13	seq1	10	≥10 and <50	rbd_neg
																													M7_C11_ctrl_6	clone_id_27	11	seq1	10	≥10 and <50	rbd_neg
																													M7_C11_ctrl_6	clone_id_31	10	seq1	10	≥10 and <50	rbd_neg
																													M8_C12_ctrl_6	clone_id_30	10	seq1	10	≥10 and <50	rbd_neg
																													M8_C12_ctrl_6	clone_id_31	10	seq1	10	≥10 and <50	rbd_neg
																													M5_C4_ctrl_6	clone_id_26	11	seq1	11	≥10 and <50	rbd_neg
																													M5_C4_ctrl_6	clone_id_6	22	seq3	11	≥10 and <50	rbd_neg
																													M7_C11_ctrl_6	clone_id_6	11	seq1	11	≥10 and <50	rbd_neg
																													M8_C12_ctrl_6	clone_id_1	14	seq2	11	≥10 and <50	rbd_neg
																													M8_C12_ctrl_6	clone_id_29	12	seq1	11	≥10 and <50	rbd_neg
																													M7_C11_ctrl_6	clone_id_17	14	seq1	12	≥10 and <50	rbd_neg
																													M7_C11_ctrl_6	clone_id_20	12	seq1	12	≥10 and <50	rbd_neg
																													M7_C11_ctrl_6	clone_id_21	12	seq1	12	≥10 and <50	rbd_neg
																													M7_C11_ctrl_6	clone_id_22	12	seq1	12	≥10 and <50	rbd_neg
																													M7_C11_ctrl_6	clone_id_23	12	seq1	12	≥10 and <50	rbd_neg
																													M7_C11_ctrl_6	clone_id_24	12	seq1	12	≥10 and <50	rbd_neg
																													M8_C12_ctrl_6	clone_id_27	12	seq1	12	≥10 and <50	rbd_neg
																													M8_C12_ctrl_6	clone_id_28	12	seq1	12	≥10 and <50	rbd_neg
																													M5_C4_ctrl_6	clone_id_23	13	seq1	13	≥10 and <50	rbd_neg
																													M5_C4_ctrl_6	clone_id_24	13	seq1	13	≥10 and <50	rbd_neg
																													M7_C11_ctrl_6	clone_id_14	13	seq1	13	≥10 and <50	rbd_neg
																													M7_C11_ctrl_6	clone_id_18	13	seq1	13	≥10 and <50	rbd_neg
																													M7_C11_ctrl_6	clone_id_2	13	seq2	13	≥10 and <50	rbd_neg
																													M8_C12_ctrl_6	clone_id_10	27	seq2	13	≥10 and <50	rbd_neg
																													M8_C12_ctrl_6	clone_id_25	13	seq1	13	≥10 and <50	rbd_neg
																													M6_C5_ctrl_6	clone_id_23	14	seq1	14	≥10 and <50	rbd_neg
																													M8_C12_ctrl_6	clone_id_10	27	seq1	14	≥10 and <50	rbd_neg
																													M8_C12_ctrl_6	clone_id_18	16	seq1	14	≥10 and <50	rbd_neg
																													M6_C5_ctrl_6	clone_id_13	24	seq2	15	≥10 and <50	rbd_neg
																													M6_C5_ctrl_6	clone_id_21	16	seq1	15	≥10 and <50	rbd_neg
																													M7_C11_ctrl_6	clone_id_16	15	seq1	15	≥10 and <50	rbd_neg
																													M8_C12_ctrl_6	clone_id_21	15	seq1	15	≥10 and <50	rbd_neg
																													M5_C4_ctrl_6	clone_id_17	17	seq1	16	≥10 and <50	rbd_neg
																													M5_C4_ctrl_6	clone_id_20	16	seq1	16	≥10 and <50	rbd_neg
																													M7_C11_ctrl_6	clone_id_15	16	seq1	16	≥10 and <50	rbd_neg
																													M8_C12_ctrl_6	clone_id_19	16	seq1	16	≥10 and <50	rbd_neg
																													M8_C12_ctrl_6	clone_id_20	16	seq1	16	≥10 and <50	rbd_neg
																													M5_C4_ctrl_6	clone_id_16	17	seq1	17	≥10 and <50	rbd_neg
																													M5_C4_ctrl_6	clone_id_18	17	seq1	17	≥10 and <50	rbd_neg
																													M5_C4_ctrl_6	clone_id_3	18	seq3	17	≥10 and <50	rbd_neg
																													M6_C5_ctrl_6	clone_id_19	18	seq1	17	≥10 and <50	rbd_neg
																													M7_C11_ctrl_6	clone_id_12	18	seq1	17	≥10 and <50	rbd_neg
																													M7_C11_ctrl_6	clone_id_13	17	seq1	17	≥10 and <50	rbd_neg
																													M8_C12_ctrl_6	clone_id_11	18	seq1	18	≥10 and <50	rbd_neg
																													M5_C4_ctrl_6	clone_id_14	20	seq1	19	≥10 and <50	rbd_neg
																													M5_C4_ctrl_6	clone_id_15	19	seq1	19	≥10 and <50	rbd_neg
																													M8_C12_ctrl_6	clone_id_15	19	seq1	19	≥10 and <50	rbd_neg
																													M6_C5_ctrl_6	clone_id_15	22	seq1	20	≥10 and <50	rbd_neg
																													M6_C5_ctrl_6	clone_id_5	23	seq2	20	≥10 and <50	rbd_neg
																													M6_C5_ctrl_6	clone_id_3	21	seq2	21	≥10 and <50	rbd_neg
																													M8_C12_ctrl_6	clone_id_13	21	seq1	21	≥10 and <50	rbd_neg
																													M8_C12_ctrl_6	clone_id_16	21	seq1	21	≥10 and <50	rbd_neg
																													M6_C5_ctrl_6	clone_id_16	22	seq1	22	≥10 and <50	rbd_neg
																													M7_C11_ctrl_6	clone_id_5	22	seq1	22	≥10 and <50	rbd_neg
																													M7_C11_ctrl_6	clone_id_9	22	seq1	22	≥10 and <50	rbd_neg
																													M7_C11_ctrl_6	clone_id_7	27	seq1	23	≥10 and <50	rbd_neg
																													M7_C11_ctrl_6	clone_id_8	23	seq1	23	≥10 and <50	rbd_neg
																													M5_C4_ctrl_6	clone_id_12	24	seq1	24	≥10 and <50	rbd_neg
																													M6_C5_ctrl_6	clone_id_12	24	seq1	24	≥10 and <50	rbd_neg
																													M6_C5_ctrl_6	clone_id_14	24	seq1	24	≥10 and <50	rbd_neg
																													M6_C5_ctrl_6	clone_id_7	35	seq1	24	≥10 and <50	rbd_neg
																													M6_C5_ctrl_6	clone_id_8	33	seq1	24	≥10 and <50	rbd_neg
																													M6_C5_ctrl_6	clone_id_10	28	seq1	26	≥10 and <50	rbd_neg
																													M6_C5_ctrl_6	clone_id_11	27	seq1	26	≥10 and <50	rbd_neg
																													M5_C4_ctrl_6	clone_id_10	32	seq1	29	≥10 and <50	rbd_neg
																													M5_C4_ctrl_6	clone_id_11	31	seq1	31	≥10 and <50	rbd_neg
																													M8_C12_ctrl_6	clone_id_8	32	seq1	31	≥10 and <50	rbd_neg
																													M6_C5_ctrl_6	clone_id_9	32	seq1	32	≥10 and <50	rbd_neg
																													M7_C11_ctrl_6	clone_id_1	33	seq2	33	≥10 and <50	rbd_neg
																													M5_C4_ctrl_6	clone_id_1	36	seq2	35	≥10 and <50	rbd_neg
																													M8_C12_ctrl_6	clone_id_7	35	seq1	35	≥10 and <50	rbd_neg
																													M6_C5_ctrl_6	clone_id_1	39	seq1	38	≥10 and <50	rbd_neg
																													M7_C11_ctrl_6	clone_id_3	44	seq1	41	≥10 and <50	rbd_neg
																													M8_C12_ctrl_6	clone_id_6	45	seq1	43	≥10 and <50	rbd_neg
																													M8_C12_ctrl_6	clone_id_4	47	seq1	46	≥10 and <50	rbd_neg
																													M6_C5_ctrl_6	clone_id_4	47	seq1	47	≥10 and <50	rbd_neg
																													M8_C12_ctrl_6	clone_id_3	59	seq1	57	≥50	rbd_neg
																													M8_C12_ctrl_6	clone_id_2	60	seq1	60	≥50	rbd_neg
																													M5_C4_ctrl_6	clone_id_2	117	seq1	117	≥50	rbd_neg
																													M5_C4_ctrl_7	clone_id_150	2	seq1	2	<10	rbd_pos
																													M5_C4_ctrl_7	clone_id_53	2	seq2	2	<10	rbd_pos
																													M6_C5_ctrl_7	clone_id_123	2	seq2	2	<10	rbd_pos
																													M6_C5_ctrl_7	clone_id_157	2	seq1	2	<10	rbd_pos
																													M6_C5_ctrl_7	clone_id_181	2	seq1	2	<10	rbd_pos
																													M6_C5_ctrl_7	clone_id_182	2	seq1	2	<10	rbd_pos
																													M6_C5_ctrl_7	clone_id_232	2	seq1	2	<10	rbd_pos
																													M6_C5_ctrl_7	clone_id_248	2	seq1	2	<10	rbd_pos
																													M6_C5_ctrl_7	clone_id_254	2	seq1	2	<10	rbd_pos
																													M7_C11_ctrl_7	clone_id_125	2	seq1	2	<10	rbd_pos
																													M7_C11_ctrl_7	clone_id_34	2	seq2	2	<10	rbd_pos
																													M7_C11_ctrl_7	clone_id_59	2	seq3	2	<10	rbd_pos
																													M7_C11_ctrl_7	clone_id_88	2	seq2	2	<10	rbd_pos
																													M7_C11_ctrl_7	clone_id_92	2	seq1	2	<10	rbd_pos
																													M8_C12_ctrl_7	clone_id_109	2	seq1	2	<10	rbd_pos
																													M8_C12_ctrl_7	clone_id_112	2	seq1	2	<10	rbd_pos
																													M8_C12_ctrl_7	clone_id_131	2	seq1	2	<10	rbd_pos
																													M8_C12_ctrl_7	clone_id_142	2	seq1	2	<10	rbd_pos
																													M8_C12_ctrl_7	clone_id_15	2	seq2	2	<10	rbd_pos
																													M8_C12_ctrl_7	clone_id_69	2	seq1	2	<10	rbd_pos
																													M5_C4_ctrl_7	clone_id_112	3	seq1	3	<10	rbd_pos
																													M5_C4_ctrl_7	clone_id_68	3	seq1	3	<10	rbd_pos
																													M5_C4_ctrl_7	clone_id_88	3	seq1	3	<10	rbd_pos
																													M5_C4_ctrl_7	clone_id_94	3	seq1	3	<10	rbd_pos
																													M6_C5_ctrl_7	clone_id_24	14	seq2	3	<10	rbd_pos
																													M6_C5_ctrl_7	clone_id_87	3	seq2	3	<10	rbd_pos
																													M7_C11_ctrl_7	clone_id_95	3	seq1	3	<10	rbd_pos
																													M8_C12_ctrl_7	clone_id_67	3	seq1	3	<10	rbd_pos
																													M5_C4_ctrl_7	clone_id_59	4	seq2	4	<10	rbd_pos
																													M5_C4_ctrl_7	clone_id_77	4	seq1	4	<10	rbd_pos
																													M6_C5_ctrl_7	clone_id_117	4	seq1	4	<10	rbd_pos
																													M6_C5_ctrl_7	clone_id_53	4	seq2	4	<10	rbd_pos
																													M6_C5_ctrl_7	clone_id_74	4	seq1	4	<10	rbd_pos
																													M7_C11_ctrl_7	clone_id_26	4	seq2	4	<10	rbd_pos
																													M7_C11_ctrl_7	clone_id_49	4	seq1	4	<10	rbd_pos
																													M7_C11_ctrl_7	clone_id_51	5	seq1	4	<10	rbd_pos
																													M7_C11_ctrl_7	clone_id_56	4	seq1	4	<10	rbd_pos
																													M7_C11_ctrl_7	clone_id_76	4	seq1	4	<10	rbd_pos
																													M7_C11_ctrl_7	clone_id_77	4	seq1	4	<10	rbd_pos
																													M7_C11_ctrl_7	clone_id_79	4	seq1	4	<10	rbd_pos
																													M8_C12_ctrl_7	clone_id_81	4	seq1	4	<10	rbd_pos
																													M8_C12_ctrl_7	clone_id_88	4	seq1	4	<10	rbd_pos
																													M8_C12_ctrl_7	clone_id_94	4	seq1	4	<10	rbd_pos
																													M8_C12_ctrl_7	clone_id_95	4	seq1	4	<10	rbd_pos
																													M5_C4_ctrl_7	clone_id_30	5	seq2	5	<10	rbd_pos
																													M5_C4_ctrl_7	clone_id_38	7	seq1	5	<10	rbd_pos
																													M5_C4_ctrl_7	clone_id_39	5	seq1	5	<10	rbd_pos
																													M5_C4_ctrl_7	clone_id_45	5	seq1	5	<10	rbd_pos
																													M6_C5_ctrl_7	clone_id_50	5	seq2	5	<10	rbd_pos
																													M6_C5_ctrl_7	clone_id_54	5	seq1	5	<10	rbd_pos
																													M6_C5_ctrl_7	clone_id_56	5	seq2	5	<10	rbd_pos
																													M6_C5_ctrl_7	clone_id_58	5	seq1	5	<10	rbd_pos
																													M6_C5_ctrl_7	clone_id_63	5	seq1	5	<10	rbd_pos
																													M7_C11_ctrl_7	clone_id_14	5	seq2	5	<10	rbd_pos
																													M8_C12_ctrl_7	clone_id_32	6	seq1	5	<10	rbd_pos
																													M8_C12_ctrl_7	clone_id_40	5	seq1	5	<10	rbd_pos
																													M8_C12_ctrl_7	clone_id_75	5	seq1	5	<10	rbd_pos
																													M5_C4_ctrl_7	clone_id_63	6	seq1	6	<10	rbd_pos
																													M5_C4_ctrl_7	clone_id_66	6	seq1	6	<10	rbd_pos
																													M7_C11_ctrl_7	clone_id_25	6	seq1	6	<10	rbd_pos
																													M5_C4_ctrl_7	clone_id_57	7	seq1	7	<10	rbd_pos
																													M6_C5_ctrl_7	clone_id_38	7	seq1	7	<10	rbd_pos
																													M6_C5_ctrl_7	clone_id_44	7	seq1	7	<10	rbd_pos
																													M6_C5_ctrl_7	clone_id_35	8	seq1	8	<10	rbd_pos
																													M7_C11_ctrl_7	clone_id_30	8	seq1	8	<10	rbd_pos
																													M8_C12_ctrl_7	clone_id_11	8	seq2	8	<10	rbd_pos
																													M6_C5_ctrl_7	clone_id_27	9	seq1	9	<10	rbd_pos
																													M8_C12_ctrl_7	clone_id_24	9	seq1	9	<10	rbd_pos
																													M8_C12_ctrl_7	clone_id_36	9	seq1	9	<10	rbd_pos
																													M5_C4_ctrl_7	clone_id_31	10	seq1	10	≥10 and <50	rbd_pos
																													M6_C5_ctrl_7	clone_id_24	14	seq1	10	≥10 and <50	rbd_pos
																													M8_C12_ctrl_7	clone_id_23	10	seq1	10	≥10 and <50	rbd_pos
																													M5_C4_ctrl_7	clone_id_22	12	seq1	11	≥10 and <50	rbd_pos
																													M6_C5_ctrl_7	clone_id_22	13	seq1	11	≥10 and <50	rbd_pos
																													M8_C12_ctrl_7	clone_id_22	11	seq2	11	≥10 and <50	rbd_pos
																													M8_C12_ctrl_7	clone_id_14	12	seq2	12	≥10 and <50	rbd_pos
																													M6_C5_ctrl_7	clone_id_25	13	seq1	13	≥10 and <50	rbd_pos
																													M6_C5_ctrl_7	clone_id_17	15	seq1	15	≥10 and <50	rbd_pos
																													M6_C5_ctrl_7	clone_id_20	16	seq1	15	≥10 and <50	rbd_pos
																													M8_C12_ctrl_7	clone_id_17	15	seq2	15	≥10 and <50	rbd_pos
																													M5_C4_ctrl_7	clone_id_19	16	seq1	16	≥10 and <50	rbd_pos
																													M6_C5_ctrl_7	clone_id_18	16	seq1	16	≥10 and <50	rbd_pos
																													M7_C11_ctrl_7	clone_id_10	16	seq1	16	≥10 and <50	rbd_pos
																													M7_C11_ctrl_7	clone_id_11	17	seq1	17	≥10 and <50	rbd_pos
																													M7_C11_ctrl_7	clone_id_5	17	seq2	17	≥10 and <50	rbd_pos
																													M5_C4_ctrl_7	clone_id_13	20	seq1	20	≥10 and <50	rbd_pos
																													M6_C5_ctrl_7	clone_id_5	20	seq1	20	≥10 and <50	rbd_pos
																													M8_C12_ctrl_7	clone_id_12	20	seq2	20	≥10 and <50	rbd_pos
																													M5_C4_ctrl_7	clone_id_6	22	seq1	22	≥10 and <50	rbd_pos
																													M7_C11_ctrl_7	clone_id_6	23	seq2	23	≥10 and <50	rbd_pos
																													M6_C5_ctrl_7	clone_id_1	27	seq2	26	≥10 and <50	rbd_pos
																													M8_C12_ctrl_7	clone_id_9	26	seq1	26	≥10 and <50	rbd_pos
																													M5_C4_ctrl_7	clone_id_7	29	seq1	28	≥10 and <50	rbd_pos
																													M6_C5_ctrl_7	clone_id_6	30	seq1	30	≥10 and <50	rbd_pos
																													M5_C4_ctrl_7	clone_id_9	32	seq1	32	≥10 and <50	rbd_pos
																													M6_C5_ctrl_7	clone_id_3	35	seq1	35	≥10 and <50	rbd_pos
																													M5_C4_ctrl_7	clone_id_8	36	seq1	36	≥10 and <50	rbd_pos
																													M8_C12_ctrl_7	clone_id_5	36	seq1	36	≥10 and <50	rbd_pos
																													M7_C11_ctrl_7	clone_id_4	37	seq1	37	≥10 and <50	rbd_pos
																													M7_C11_ctrl_7	clone_id_2	38	seq1	38	≥10 and <50	rbd_pos
																													M6_C5_ctrl_7	clone_id_2	57	seq1	57	≥50	rbd_pos
																													M5_C4_ctrl_7	clone_id_4	63	seq1	60	≥50	rbd_pos
																													M5_C4_ctrl_7	clone_id_5	60	seq1	60	≥50	rbd_pos
																													M8_C12_ctrl_7	clone_id_1	73	seq3	71	≥50	rbd_pos
																													M5_C4_ctrl_7	clone_id_3	77	seq1	77	≥50	rbd_pos
																													M7_C11_ctrl_7	clone_id_1	89	seq1	89	≥50	rbd_pos
																													M5_C4_ctrl_7	clone_id_1	201	seq1	200	≥50	rbd_pos

[truncated: 4 more sheets: Extended Data 7, Extended data Fig. 8, Extended Data 9, Extended Data 10]
